# Supplementary material for: Empirical prediction of variant-activated cryptic splice donors using population-based RNA-Seq data
Source: Nat Commun. 2022 Mar 29;13:1655. doi: 10.1038/s41467-022-29271-y (PMC8964760; doi:10.1038/s41467-022-29271-y)
Supplement: Supplementary file 4 — Source Data [file 41467_2022_29271_MOESM4_ESM.zip]

Archive with 5 entries (4 files):
- Source Data/
- Source Data/.DS_Store
- __MACOSX/Source Data/._.DS_Store
- Source Data/combined_cryptic_variants.xlsx
- __MACOSX/Source Data/._combined_cryptic_variants.xlsx
