# Supplementary material for: Empirical prediction of variant-activated cryptic splice donors using population-based RNA-Seq data
Source: Nat Commun. 2022 Mar 29;13:1655. doi: 10.1038/s41467-022-29271-y (PMC8964760; doi:10.1038/s41467-022-29271-y)
Supplement: Supplementary file 4 — Source Data [file 41467_2022_29271_MOESM4_ESM.zip › Source Data/combined_cryptic_variants.xlsx]

## Sheet: combined_cryptic_variants
variant_id	source	id	gene_id	tx_id	tx_version_id	chr	strand	pos	ref	alt	authentic_donor_pos	cryptic_sites
b27c39079f3a770b6f05fa2716bd0a18	Pubmed	49	CHKB	ENST00000406938	ENST00000406938.2	22	-	51018153	C	G	51018155	22|51018219|donor|actual;
300690a45edf922b02641bcac1109f18	Pubmed	52	ECHS1	ENST00000368547	ENST00000368547.3	10	-	135183405	C	G	135183407	10|135183446|donor|actual
5e67e062fa3e9bd0adc1bc59a81f7cc6	Pubmed	59	TMC1	ENST00000297784	ENST00000297784.5	9	+	75431129	A	G	75431127	9|75431174|donor|actual
916128213db628bf1345b4d88891bd5c	Pubmed	63	TCIRG1	ENST00000265686	ENST00000265686.3	11	+	67808859	A	T	67808856	11|67808814|donor|actual
d8b1353a946c44c7931fe7c4d6153385	Pubmed	68	BCKDHA	ENST00000269980	ENST00000269980.2	19	+	41916730	C	T	41916722	19|41916729|donor|actual
4fb58c1807d0d2d885415c72ce6e0ec0	Pubmed	74	RTTN	ENST00000255674	ENST00000255674.6	18	-	67802412	T	C	67802419	18|67802412|donor|actual
016bf73b798abc4fc0f0fce33118ce03	Pubmed	80	ATP7B	ENST00000242839	ENST00000242839.4	13	-	52585419	T	A	52585422	13|52585053|donor|actual
4ee298a6705ceeda26949c1ccf785810	Pubmed	96	F8	ENST00000360256	ENST00000360256.4	X	-	154197605	C	T	154197605	X|154197740|donor|actual;X|154197726|donor|actual
fcefe1e7628d13bb280125685d6e2002	Pubmed	97	F8	ENST00000360256	ENST00000360256.4	X	-	154197603	T	G	154197605	X|154197740|donor|actual
8e3f3bef48571d71998dbffa0dc34532	Pubmed	108	BRCA1	ENST00000471181	ENST00000471181.2	17	-	41258470	T	C	41258472	17|41258494|donor|actual
0bc9e00f14ccfba4ab6d933aeb395778	Pubmed	152	BRCA1	ENST00000357654	ENST00000357654.3	17	-	41256879	A	G	41256884	17|41256893|donor|actual
965c41446e75d8c448c4d7e46f53fdbf	Pubmed	153	BRCA1	ENST00000357654	ENST00000357654.3	17	-	41256137	A	T	41256138	17|41256200|donor|actual;17|41251896|acceptor|actual
53eec9c8bac785fae7b4ba1c3010f8ea	Pubmed	160	BRCA1	ENST00000357654	ENST00000357654.3	17	-	41219625	C	G	41219624	17|41219471|donor|actual
fab2a15940b046c5f891bb3d05c54b6d	Pubmed	166	BRCA2	ENST00000544455	ENST00000544455.1	13	+	32950931	G	C	32950929	13|32950975|donor|actual
d37b570d281c99ef6de23af81e8c83c2	Pubmed	167	SLC25A46	ENST00000355943	ENST00000355943.3	5	+	110075106	G	T	110075104	5|110074913|donor|actual
2c46436ad862f0b2751f8c067221e4ff	Pubmed	168	FGA	ENST00000302053	ENST00000302053.3	4	-	155511783	T	G	155511785	4|155511803|donor|actual
c42f933e4b968bfb4cb2b0fb80187e7b	Pubmed	183	CFTR	ENST00000003084	ENST00000003084.6	7	+	117227888	G	C	117227888	7|117227924|donor|actual
b946a7406745f7f2d77b3c8dbf4f2f6c	Pubmed	192	LRP5	ENST00000294304	ENST00000294304.7	11	+	68157524	A	T	68157521	11|68157584|donor|actual
ceeb725ca57cd0e091bed4411911d2c7	Pubmed	194	VPS13B	ENST00000358544	ENST00000358544.2	8	+	100871710	T	C	100871709	8|100866748|donor|actual
968a7438350a47d1ed2f787ad9a52aee	Pubmed	197	NTRK1	ENST00000524377	ENST00000524377.1	1	+	156846367	A	T	156846365	1|156846329|donor|actual;1|156846321|donor|actual;1|156846460|donor|actual
e6a8b97e4fb11bcf3c052fb9a37055aa	Pubmed	198	PGK1	ENST00000373316	ENST00000373316.4	X	+	77378449	A	G	77378447	X|77378499|donor|actual;X|77378429|donor|actual
9910c60a6a4919723fe93e29e010d0ef	Pubmed	202	DDC	ENST00000357936	ENST00000357936.5	7	-	50595831	T	A	50595834	7|50595797|donor|actual;
ededd9ecfbee05076a355104374317a4	Pubmed	282	POMGNT1	ENST00000371984	ENST00000371984.3	1	-	46655129	C	A	46655129	1|46655155|donor|actual
838e25d579ac82befdc144d565e781cc	DBASS5	408	GNAT2	ENST00000351050	ENST00000351050.3	1	-	110151229	C	T	110151252	1|110151231|donor|actual
f8d89ad18bd0426352321da5366329de	DBASS5	102	MTHFR	ENST00000376592	ENST00000376592.1	1	-	11856262	C	T	11856262	1|11856319|donor|actual
1a5c59963c696a399785e88c5cf773e7	DBASS5	95	ECM1	ENST00000369049	ENST00000369049.4	1	+	150480756	G	C	150480756	1|150480671|donor|actual
8d99c858244f6d8499b71f8fed2aaa73	DBASS5	123	GBA	ENST00000327247	ENST00000327247.5	1	-	155207936	T	C	155207924	1|155207936|donor|actual
614f75a284544583f0d047ce618046e2	DBASS5	189	PKLR	ENST00000342741	ENST00000342741.4	1	-	155265227	C	T	155265227	1|155265176|donor|actual
98f20ea39bbf7f45fcb1c4cb0fcbac17	DBASS5	376	LMNA	ENST00000368300	ENST00000368300.4	1	+	156108401	G	A	156108549	1|156108399|donor|actual
8412f733f51d0fdca0a958d445c5b753	DBASS5	154	LMNA	ENST00000368300	ENST00000368300.4	1	+	156108404	C	T	156108549	1|156108403|donor|actual
09cbb09db19b944080b26fd348b01d0b	DBASS5	375	LMNA	ENST00000368300	ENST00000368300.4	1	+	156108448	C	G	156108549	1|156108444|donor|actual
eaeedcd9a4aac5fadc57f64e3a1134bd	DBASS5	359	LMNA	ENST00000368300	ENST00000368300.4	1	+	156108549	G	A	156108549	1|156108399|donor|actual
8e7e8d85c120bf6dd603d49ad8429b2f	DBASS5	191|192	SPTA1	ENST00000368147	ENST00000368147.4	1	-	158623059	C	T	158623063	1|158623027|donor|actual;1|158622802|donor|actual
b3b8920b5aeac1fd773ad0bddd43b868	DBASS5	145	SPTA1	ENST00000368147	ENST00000368147.4	1	-	158645957	T	C	158645930	1|158645957|donor|actual
69514a354f88c59baa82afe3c9a2b4a3	DBASS5	650	MPZ	ENST00000533357	ENST00000533357.1	1	-	161276669	C	T	161276497	1|161276672|donor|actual
3193413bec6c40677965634137aba75e	DBASS5	610	F5	ENST00000367797	ENST00000367797.3	1	-	169484677	TCTAC	T	169484681	1|169484766|donor|actual
497253b63009eebad9d367d376b1161e	DBASS5	609	F5	ENST00000367797	ENST00000367797.3	1	-	169492434	C	T	169492434	1|169492440|donor|actual
9c3a240c4a023f7838ac1d4f259d7352	DBASS5	29	F5	ENST00000367797	ENST00000367797.3	1	-	169519039	C	A	169519038	1|169519073|donor|actual
a1dd15450dea3612d3eb0c79f06b0b56	DBASS5	619	SDHB	ENST00000375499	ENST00000375499.3	1	-	17355094	C	T	17355094	1|17355148|donor|actual
a58ee64e87e6d58bbb003b4e78952cee	DBASS5	366	NCF2	ENST00000367535	ENST00000367535.3	1	-	183546733	C	T	183546733	1|183546738|donor|actual
7fce6a64731ff707614c521294ec3b36	DBASS5	693	CDC73	ENST00000367435	ENST00000367435.3	1	+	193094348	G	C	193094348	1|193094352|donor|actual
77141938f45664c612250f15e598d4e8	DBASS5	22	PKP1	ENST00000263946	ENST00000263946.3	1	+	201292318	G	A	201292318	1|201292273|donor|actual
7db22be45d6530934100ee97a1102ce2	DBASS5	729	USH2A	ENST00000307340	ENST00000307340.3	1	-	215821831	G	A	215821869	1|215821832|donor|actual
e8ab6f8cacf3adb31a6eb03a7ba086d0	DBASS5	625	USH2A	ENST00000307340	ENST00000307340.3	1	-	216424240	C	T	216424244	1|216424274|donor|actual
5957c9e2f522a11e21e8f794398bcc79	DBASS5	112	HSPG2	ENST00000374695	ENST00000374695.3	1	-	22168033	GT	G	22168031	1|22168100|donor|actual
93246e9fbf6359fbaf465a44ae3b0790	DBASS5	222	HMGCL	ENST00000374490	ENST00000374490.3	1	-	24130889	C	G	24130889	1|24130811|donor|actual
869b7799a10a87acbea1df0259c4ebdd	DBASS5	390|391	RHCE	ENST00000294413	ENST00000294413.7	1	-	25718484	C	A	25718484	1|25718473|donor|actual;1|25718468|donor|actual
ab15700768120cd9d220c5f5ebe53692	DBASS5	19|20	LDLRAP1	ENST00000374338	ENST00000374338.4	1	+	25883760	T	G	25883759	1|25883681|donor|actual;1|25883725|donor|actual
5ca28dcbf0e0cf3402b66173a32a483a	DBASS5	365	EPB41	ENST00000343067	ENST00000343067.4	1	+	29438960	G	A	29438961	1|29438890|donor|actual
d6640da4ceddd571c813d3b464b3a3ac	DBASS5	677	POMGNT1	ENST00000371992	ENST00000371992.1	1	-	46659941	C	A	46659945	1|46659920|donor|actual
dc73e634239d31638c121b1737872126	DBASS5	55	DPYD	ENST00000370192	ENST00000370192.3	1	-	98039315	C	A	98039315	1|98039456|donor|actual
631206bcb4587220c5cc6abe155455f8	DBASS5	62	ABCC2	ENST00000370449	ENST00000370449.4	10	+	101559131	A	G	101559128	10|101559108|donor|actual
fd9b2ae9cad369923d10b325666008bc	DBASS5	363	FGFR2	ENST00000358487	ENST00000358487.5	10	-	123276830	T	C	123276832	10|123276883|donor|actual
64adbda1f25b0d6186ad398c74183f20	DBASS5	635	FGFR2	ENST00000358487	ENST00000358487.5	10	-	123276885	C	T	123276832	10|123276883|donor|actual
86121f663e2c2ca0458b905ff4d177df	DBASS5	211	CDH23	ENST00000224721	ENST00000224721.6	10	+	73499529	G	C	73499530	10|73499633|donor|actual
a461ff7e690a20b045389b74f614dbe3	DBASS5	5	PTEN	ENST00000371953	ENST00000371953.3	10	+	89653867	G	A	89653867	10|89653862|donor|actual
e6e7c67fa3c9473b05b3a59932e73cdc	DBASS5	220	PTEN	ENST00000371953	ENST00000371953.3	10	+	89690848	T	C	89690847	10|89690851|donor|actual
a52992e39c0486b8062b3da5553835c2	DBASS5	643	ACAT1	ENST00000265838	ENST00000265838.4	11	+	108017047	A	G	108017087	11|108017043|donor|actual
d2a02df11e23eab9694f6175d430372c	DBASS5	126	ATM	ENST00000278616	ENST00000278616.4	11	+	108203565	C	T	108203628	11|108203564|donor|actual
fa572b1b03c56077e7c3f634e842a90c	DBASS5	180	HMBS	ENST00000278715	ENST00000278715.3	11	+	118955777	G	A	118955777	11|118955844|donor|actual
1b7a1fb3406a03da4a63a5335be58559	DBASS5	182	HMBS	ENST00000278715	ENST00000278715.3	11	+	118955778	T	A	118955777	11|118955844|donor|actual
513f9701a685df14cada64059c76eae0	DBASS5	248	HMBS	ENST00000278715	ENST00000278715.3	11	+	118955779	G	T	118955777	11|118955844|donor|actual
86dbb59631fc12faa86223b920737356	DBASS5	181	HMBS	ENST00000278715	ENST00000278715.3	11	+	118955781	G	C	118955777	11|118955844|donor|actual
2b997493ff26ffcc641b4766b0e08c96	DBASS5	105	HMBS	ENST00000278715	ENST00000278715.3	11	+	118962236	G	T	118962237	11|118962228|donor|actual
47e10aba972657b96c7ca556e27e788f	DBASS5	623	WT1	ENST00000332351	ENST00000332351.3	11	-	32413513	C	T	32413517	11|32413526|donor|actual
b6ae942f21dc7d667b1360fb001a6131	DBASS5	26	PDHX	ENST00000227868	ENST00000227868.4	11	+	34938363	G	A	34938363	11|34938278|donor|actual
ae8ee069669b6275a78c39ddd2811bfb	DBASS5	270	HBB	ENST00000335295	ENST00000335295.4	11	-	5247806	C	T	5247806	11|5247759|donor|actual
2dd8af09e95cab24c2fac2adff971ddf	DBASS5	78|79|242	HBB	ENST00000335295	ENST00000335295.4	11	-	5248154	A	G	5248159	11|5248197|donor|actual;11|5248175|donor|actual;11|5248147|donor|actual
7f84633e64941610de68f5cff02bf22a	DBASS5	86|87|246	HBB	ENST00000335295	ENST00000335295.4	11	-	5248155	C	A	5248159	11|5248197|donor|actual;11|5248175|donor|actual;11|5248147|donor|actual
f31e9ccbb310bd49621b8746ba6d410f	DBASS5	80|81|243	HBB	ENST00000335295	ENST00000335295.4	11	-	5248155	C	G	5248159	11|5248197|donor|actual;11|5248175|donor|actual;11|5248147|donor|actual
09ace5beab92c81eb68bc74f2ec9e8af	DBASS5	92|93|250	HBB	ENST00000335295	ENST00000335295.4	11	-	5248155	C	T	5248159	11|5248197|donor|actual;11|5248175|donor|actual;11|5248147|donor|actual
738f587d02cdda8d1460d43e052459c6	DBASS5	84|85|245	HBB	ENST00000335295	ENST00000335295.4	11	-	5248158	A	C	5248159	11|5248197|donor|actual;11|5248175|donor|actual;11|5248147|donor|actual
66efcb8e5acaeb38d56f0cebe959f5bb	DBASS5	413|414|415	HBB	ENST00000335295	ENST00000335295.4	11	-	5248159	C	A	5248159	11|5248197|donor|actual;11|5248175|donor|actual;11|5248147|donor|actual
f5cbf4724007a2b4a7f4b1c95d82d8b5	DBASS5	75|76|240	HBB	ENST00000335295	ENST00000335295.4	11	-	5248159	C	T	5248159	11|5248197|donor|actual;11|5248175|donor|actual;11|5248147|donor|actual
98cf0503256aa757f54f5b9fce0a5d47	DBASS5	82|83|244	HBB	ENST00000335295	ENST00000335295.4	11	-	5248160	C	G	5248159	11|5248197|donor|actual;11|5248175|donor|actual;11|5248147|donor|actual
a8c5786d121d56c5e3effb3f10f7dac3	DBASS5	636	HBB	ENST00000335295	ENST00000335295.4	11	-	5248170	C	A	5248159	11|5248175|donor|actual
500abf0f9c8cb82db1f3fa8a3a307943	DBASS5	138	HBB	ENST00000335295	ENST00000335295.4	11	-	5248173	C	T	5248159	11|5248175|donor|actual
0638d08324e5132174d117a19de5bdbc	DBASS5	152	HBB	ENST00000335295	ENST00000335295.4	11	-	5248177	A	T	5248159	11|5248175|donor|actual
6c5ad727143814ea9b07186931b86182	DBASS5	668|669	PYGM	ENST00000164139	ENST00000164139.3	11	-	64519069	C	T	64519068	11|64519019|donor|actual;11|64519013|donor|actual
4683fc540f723937d39b2625c5b3d827	DBASS5	96	PYGM	ENST00000164139	ENST00000164139.3	11	-	64519395	C	T	64519395	11|64519462|donor|actual
d606ab68bdf05a1d725876b070511826	DBASS5	704	LRP5	ENST00000294304	ENST00000294304.7	11	+	68157521	G	A	68157521	11|68157584|donor|actual
be783c94de26822af4692e560191c734	DBASS5	153	MVK	ENST00000228510	ENST00000228510.3	12	+	110012702	C	T	110012706	12|110012701|donor|actual
0ed64c7c914512e476224accf61d96ef	DBASS5	701|624	HNF1A	ENST00000257555	ENST00000257555.6	12	+	121432208	G	A	121432209	12|121432216|donor|actual;12|121432197|donor|actual
7a8303a1a901cf80a6f504b6aeafc437	DBASS5	148	VDR	ENST00000550325	ENST00000550325.1	12	-	48249466	G	C	48249412	12|48249468|donor|actual
d65423236419f5b5811eacf8a6fec6bd	DBASS5	67	COL2A1	ENST00000380518	ENST00000380518.3	12	-	48378777	C	T	48378777	12|48378785|donor|actual
d51bf3566f61b84e6f72fb3d2ad58817	DBASS5	261	PFKM	ENST00000340802	ENST00000340802.6	12	+	48533132	G	A	48533133	12|48533288|donor|actual
8a33fc6baccabdb4da4ed2f7a861618a	DBASS5	605	PFKM	ENST00000340802	ENST00000340802.6	12	+	48534655	G	T	48534655	12|48534580|donor|actual
e85827b0d3ea59ba14938e21b98027d3	DBASS5	91	KRT5	ENST00000252242	ENST00000252242.4	12	-	52913525	C	T	52913525	12|52913591|donor|actual
22056d9520144aa459c98fba9a879ffc	DBASS5	657	TNFRSF1A	ENST00000162749	ENST00000162749.2	12	-	6442532	C	T	6442532	12|6442487|donor|actual
effa8eef752d2279aa85e01e4b293c1b	DBASS5	193	F7	ENST00000375581	ENST00000375581.3	13	+	113771912	T	G	113771911	13|113771948|donor|actual
8918a9902784cf988f5351ce98474c71	DBASS5	174	F7	ENST00000375581	ENST00000375581.3	13	+	113771912	TGGGT	T	113771911	13|113771948|donor|actual
3e9c2b37d116a16b940b600897677e36	DBASS5	173	F7	ENST00000375581	ENST00000375581.3	13	+	113771915	G	A	113771911	13|113771948|donor|actual
0a4c2beb55f97c5a76524f0105fda443	DBASS5	593	BRCA2	ENST00000544455	ENST00000544455.1	13	+	32932066	G	C	32932067	13|32931967|donor|actual
37b80b3a830b6ad590545e47ab0134fb	DBASS5	630	BRCA2	ENST00000544455	ENST00000544455.1	13	+	32937362	A	G	32937671	13|32937362|donor|actual
6c8c73c069d7ec85f95ecc494700d4a2	DBASS5	683	BRCA2	ENST00000544455	ENST00000544455.1	13	+	32950929	G	A	32950929	13|32950975|donor|actual
c3c2d4a9ff2610445a6cfb3450bf4c62	DBASS5	686	BRCA2	ENST00000544455	ENST00000544455.1	13	+	32950933	G	A	32950929	13|32950975|donor|actual
853f4f60ebdad1d874d69e409eeded5d	DBASS5	660	FREM2	ENST00000280481	ENST00000280481.7	13	+	39433728	G	A	39433728	13|39433838|donor|actual
303510d06d6587a3fe2de34300ab5e70	DBASS5	611	RB1	ENST00000267163	ENST00000267163.4	13	+	48923159	GG	G	48923160	13|48923159|donor|actual
d0cbf8fb3107e3c236e689f069e779bd	DBASS5	629|642	RB1	ENST00000267163	ENST00000267163.4	13	+	48934203	C	G	48934264	13|48934203|donor|actual
b210d01dc91caa94ccd2a0e2826456ca	DBASS5	231	RB1	ENST00000267163	ENST00000267163.4	13	+	48954214	ATTTTAGGTAAATTTTTTACTTTTAGTAAAAAATTTTTTTCTTT	A	48954221	13|48954266|donor|actual
9aab3ba266363bbaf603742fffa27a1a	DBASS5	156	RB1	ENST00000267163	ENST00000267163.4	13	+	49039164	G	T	49039248	13|49039163|donor|actual
349106a2eb5dad0fdd20bd77356101c1	DBASS5	207|15	PSEN1	ENST00000324501	ENST00000324501.5	14	+	73637755	TG	T	73637756	14|73637760|donor|actual;14|73637587|donor|actual
a0494da4797a7492a753a432324b0812	DBASS5	690	POMT2	ENST00000261534	ENST00000261534.4	14	-	77786772	C	G	77786776	14|77786704|donor|actual
f6d05826f05eb361d98d29f3f42051c0	DBASS5	297	GALC	ENST00000261304	ENST00000261304.2	14	-	88459314	C	G	88459313	14|88459187|donor|actual
478adcb87f5b62cd5ac691b090567cb9	DBASS5	64	SERPINA1	ENST00000448921	ENST00000448921.1	14	-	94848928	C	A	94848928	14|94849012|donor|actual
d20f0db6cc73e513cfe0625ea1dba7a4	DBASS5	628	RAD51	ENST00000423169	ENST00000423169.2	15	+	40987528	G	C	40987624	15|40987513|donor|actual
177f7b635f1a3809b9f46967ffbe3703	DBASS5	652	SPG11	ENST00000261866	ENST00000261866.7	15	-	44912389	T	C	44912387	15|44912322|donor|actual
7f02c9c9ea63437c0b62a59429670bb3	DBASS5	402|403	B2M	ENST00000558401	ENST00000558401.1	15	+	45003813	T	A	45003812	15|45003839|donor|actual;15|45004219|donor|actual
872945b1169f872624c889611898c290	DBASS5	249	FBN1	ENST00000316623	ENST00000316623.5	15	-	48738902	C	T	48738902	15|48738869|donor|actual
1707b274a703dc89a27b31d22194a4b5	DBASS5	90	FBN1	ENST00000316623	ENST00000316623.5	15	-	48760130	C	A	48760134	15|48760182|donor|actual
f5e18d06c9f96889b14f6775ec298f49	DBASS5	252	CYP19A1	ENST00000396402	ENST00000396402.1	15	-	51510736	A	G	51510737	15|51510650|donor|actual
6ca93530c4093a0fd1d8f34c2522d6df	DBASS5	218	HEXA	ENST00000268097	ENST00000268097.5	15	-	72640388	C	T	72640388	15|72640371|donor|actual
bf7c5b11abbd36e89d2d377f4d2eec36	DBASS5	135	HEXA	ENST00000268097	ENST00000268097.5	15	-	72641434	A	T	72641419	15|72641436|donor|actual
5604ceceeb993ea5ff28feb2a3591bad	DBASS5	292	FAH	ENST00000407106	ENST00000407106.1	15	+	80450512	G	T	80450513	15|80450607|donor|actual
e47a4ad330e3c5fef62a8cac7d9521f8	DBASS5	280	FAH	ENST00000407106	ENST00000407106.1	15	+	80472572	G	A	80472568	15|80472673|donor|actual
05fa3bbd257ed346e60f93bcb30b01fb	DBASS5	11	TSC2	ENST00000219476	ENST00000219476.3	16	+	2098755	G	A	2098755	16|2098703|donor|actual
d248f6a21ab943288edc883176a15638	DBASS5	632	TSC2	ENST00000219476	ENST00000219476.3	16	+	2126144	G	T	2126172	16|2126143|donor|actual
2ffac9bbdf70af59f5ef24ec0733bbdf	DBASS5	598	TSC2	ENST00000219476	ENST00000219476.3	16	+	2136873	G	GA	2136873	16|2136844|donor|actual
95ce02680cbb1cb3570fd7e4def1b3a5	DBASS5	166	PKD1	ENST00000262304	ENST00000262304.4	16	-	2140851	CGCCCAGCCCCGCGCCCAC	C	2140884	16|2140950|donor|actual
0071cc216cf71bf4c46ddb254d2a38b3	DBASS5	69	HBA2	ENST00000251595	ENST00000251595.6	16	+	222980	C	T	223007	16|222979|donor|actual
0105a0c2b74b018fe3a5d4a9d04d541e	DBASS5	70	HBA1	ENST00000320868	ENST00000320868.5	16	+	226810	G	A	226811	16|226762|donor|actual
57f3c61c60c471c925521eced78e9f51	DBASS5	404	SLC12A3	ENST00000438926	ENST00000438926.2	16	+	56919276	G	A	56919277	16|56919381|donor|actual
27ae057529867c1e3976a964f6ec0e43	DBASS5	114	CDH1	ENST00000261769	ENST00000261769.5	16	+	68842472	T	A	68842471	16|68842408|donor|actual
217c85a088df2c5c5e31b30889d1cdae	DBASS5	289	CDH1	ENST00000261769	ENST00000261769.5	16	+	68845762	G	T	68845763	16|68845770|donor|actual
0dae21afa924ee830fd1dae64fb07711	DBASS5	179	CDH1	ENST00000261769	ENST00000261769.5	16	+	68847399	GTTTGTATGGT	G	68847399	16|68847466|donor|actual
96aa3d507df68e74cd5ea3fd8a8f86fb	DBASS5	379	CDH1	ENST00000261769	ENST00000261769.5	16	+	68856093	C	T	68856129	16|68856092|donor|actual
cbcd039f34063a84ad6c976c056cf856	DBASS5	168	CYBA	ENST00000261623	ENST00000261623.3	16	-	88717356	GCACT	G	88717363	16|88717280|donor|actual
40154edb4b8db5dac6395cef10e6da3d	DBASS5	309	FANCA	ENST00000389301	ENST00000389301.3	16	-	89831215	G	C	89831297	16|89831214|donor|actual
30823eb2135518c75d3545562b07e09c	DBASS5	273	FANCA	ENST00000389301	ENST00000389301.3	16	-	89836243	A	G	89836244	16|89836115|donor|actual
e584f5fc84cda4f9403859275b2b2867	DBASS5	296	FANCA	ENST00000389301	ENST00000389301.3	16	-	89871683	C	A	89871687	16|89871657|donor|actual
6486f8c691d317426eeae15582d0207a	DBASS5	295	FANCA	ENST00000389301	ENST00000389301.3	16	-	89871683	C	T	89871687	16|89871657|donor|actual
0681cbff3969bac432ddbffbb1f5c75e	DBASS5	613	NF1	ENST00000358273	ENST00000358273.4	17	+	29483145	G	A	29483145	17|29483040|donor|actual
67a15a1036c52ba481d85ebb02e0c008	DBASS5	369	NF1	ENST00000358273	ENST00000358273.4	17	+	29483145	G	T	29483145	17|29483040|donor|actual
4b93c139df63b0eb3465f3df31ec9a36	DBASS5	194	NF1	ENST00000358273	ENST00000358273.4	17	+	29509684	G	A	29509684	17|29509744|donor|actual
88ecf4519a3a4c5e5b4a64132ad36988	DBASS5	388	NF1	ENST00000358273	ENST00000358273.4	17	+	29527540	C	T	29527614	17|29527539|donor|actual
58013f2f6b1a1b938c183dc5c4d248db	DBASS5	664	NF1	ENST00000358273	ENST00000358273.4	17	+	29528508	G	C	29528504	17|29528517|donor|actual
17bccd9410b572586b23c922c96bc1ae	DBASS5	141	NF1	ENST00000358273	ENST00000358273.4	17	+	29541542	A	G	29541604	17|29541542|donor|actual
1079d8cfc30045bbd78f43a0c80bea21	DBASS5	386	NF1	ENST00000358273	ENST00000358273.4	17	+	29556342	G	A	29556484	17|29556340|donor|actual
e1b1ab87815b9e47746b3e61dbdde3ee	DBASS5	645|142	NF1	ENST00000358273	ENST00000358273.4	17	+	29556397	G	A	29556484	17|29556394|donor|actual
44830d558b012473b8ba95553178ff39	DBASS5	665	NF1	ENST00000358273	ENST00000358273.4	17	+	29556484	G	A	29556484	17|29556251|donor|actual
3e371307bda1f12c53ad22f7f6310e6e	DBASS5	618	NF1	ENST00000358273	ENST00000358273.4	17	+	29556484	G	T	29556484	17|29556251|donor|actual
5282f988de80cce0044ee09229731215	DBASS5	633|143	NF1	ENST00000358273	ENST00000358273.4	17	+	29559106	AAGCATGGAAGC	A	29559208	17|29559104|donor|actual
98376b26b3a61b424cfa1eec25e5826a	DBASS5	647	NF1	ENST00000358273	ENST00000358273.4	17	+	29559170	G	A	29559208	17|29559168|donor|actual
3f8d5bbebfb10c1022861ca8d0364b57	DBASS5	385	NF1	ENST00000358273	ENST00000358273.4	17	+	29559171	T	A	29559208	17|29559168|donor|actual
65e5317cf9c1c28957f849752550031b	DBASS5	634	NF1	ENST00000358273	ENST00000358273.4	17	+	29559830	C	T	29559900	17|29559829|donor|actual
07ac2d57e8bfe97d1a7aff9709d99fe0	DBASS5	387	NF1	ENST00000358273	ENST00000358273.4	17	+	29562751	C	T	29562791	17|29562750|donor|actual
08885480fd9cc8a06c8afd07c24e941e	DBASS5	614	NF1	ENST00000358273	ENST00000358273.4	17	+	29562791	G	C	29562791	17|29562765|donor|actual
4bc42d9b4fb7688d8fbaa8556139ff33	DBASS5	49	NF1	ENST00000358273	ENST00000358273.4	17	+	29592357	GGTAAGAAAT	G	29592358	17|29592289|donor|actual
2652beb078e80fc5bf270fab18b133ee	DBASS5	602	NF1	ENST00000358273	ENST00000358273.4	17	+	29653269	A	G	29653271	17|29653217|donor|actual
68d6814f09e2883d15ec2fb7a94f5f39	DBASS5	612|50	NF1	ENST00000358273	ENST00000358273.4	17	+	29653271	G	A	29653271	17|29653217|donor|actual
77b87056db34199d2243715a2c7e4159	DBASS5	601	NF1	ENST00000358273	ENST00000358273.4	17	+	29653275	G	A	29653271	17|29653217|donor|actual
0546cb2361ba65766c2c936b161a1037	DBASS5	370	NF1	ENST00000358273	ENST00000358273.4	17	+	29662049	G	A	29662050	17|29662046|donor|actual
103f561be6094999eec5291c4f634aee	DBASS5	646	NF1	ENST00000358273	ENST00000358273.4	17	+	29683531	C	T	29683601	17|29683530|donor|actual
8c6b1e5142e4d4085732b08bce2c675a	DBASS5	405	NF1	ENST00000358273	ENST00000358273.4	17	+	29683601	G	A	29683601	17|29683640|donor|actual
7b464ead2151d670a2690a03a3744540	DBASS5	682	KRT31	ENST00000251645	ENST00000251645.2	17	-	39551099	C	T	39551099	17|39551058|donor|actual
9bfdeacef06ec603ffbc252d326dabee	DBASS5	217	BRCA1	ENST00000471181	ENST00000471181.2	17	-	41199660	C	T	41199659	17|41199654|donor|actual
4a14963b3974ddcca423b7d32131763b	DBASS5	427	BRCA1	ENST00000471181	ENST00000471181.2	17	-	41209068	C	T	41209068	17|41208981|donor|actual
2cbbb7d30d493c7923ead6cd7ac41776	DBASS5	274	BRCA1	ENST00000471181	ENST00000471181.2	17	-	41219624	C	A	41219624	17|41219471|donor|actual
d8d4b53b92e3941507522c255c96bad6	DBASS5	348	BRCA1	ENST00000471181	ENST00000471181.2	17	-	41222939	A	C	41222944	17|41222879|donor|actual
4abe06f1fb982546d4bf5e9d7332ad88	DBASS5	172	BRCA1	ENST00000471181	ENST00000471181.2	17	-	41222939	A	G	41222944	17|41222875|donor|actual
7f8261d798f0493bbbc76f62c99fca2d	DBASS5	685	BRCA1	ENST00000471181	ENST00000471181.2	17	-	41222940	C	A	41222944	17|41222879|donor|actual
b368f17acd75ea446bf2577a24a36f24	DBASS5	347	BRCA1	ENST00000471181	ENST00000471181.2	17	-	41256138	C	T	41256138	17|41256200|donor|actual
6ec879162e695f0fc4613869f21846c5	DBASS5	3	BRCA1	ENST00000471181	ENST00000471181.2	17	-	41258474	T	C	41258472	17|41258494|donor|actual
a9f60125f6e976ba431e8e6a5ea1d3cc	DBASS5	144	BRCA1	ENST00000471181	ENST00000471181.2	17	-	41258495	A	C	41258472	17|41258494|donor|actual
865e931ab17e4ff75d126b090f105edc	DBASS5	214	SOST	ENST00000301691	ENST00000301691.2	17	-	41835887	T	A	41835889	17|41835675|donor|actual
e26be42242c03c8a3712a2d9d0418876	DBASS5	300	ITGA2B	ENST00000262407	ENST00000262407.5	17	-	42466654	C	T	42466653	17|42466646|donor|actual
db1bf4e36468cbdeeeb498adbb729704	DBASS5	398|399	PLEKHM1	ENST00000430334	ENST00000430334.3	17	-	43555265	C	T	43555265	17|43555170|donor|actual;17|43555003|donor|actual
3d20155174937d44a1e40d64ffc850c5	DBASS5	158	ITGB3	ENST00000559488	ENST00000559488.1	17	+	45376798	C	T	45376897	17|45376797|donor|actual
c3018cd648deb31dec63eb69a22cc54b	DBASS5	361	CHRNE	ENST00000293780	ENST00000293780.4	17	-	4804090	G	A	4804087	17|4804091|donor|actual
ccd1b0ab14609788ac27e3bba9f94c6c	DBASS5	383	COL1A1	ENST00000225964	ENST00000225964.5	17	-	48264025	T	C	48264000	17|48264025|donor|actual
773cd10d96d4bb9345e4366bf84db62d	DBASS5	283	GH2	ENST00000332800	ENST00000332800.7	17	-	61958718	C	T	61958718	17|61958706|donor|actual
28d4482d099fc88842daadcc0c7a4332	DBASS5	107	GH1	ENST00000323322	ENST00000323322.5	17	-	61995115	C	G	61995119	17|61995192|donor|actual
3346b895c43f017a981d884c42169d44	DBASS5	66	GH1	ENST00000323322	ENST00000323322.5	17	-	61995119	C	G	61995119	17|61995192|donor|actual
3fabfeb093110259c2d8143d69e08780	DBASS5	51	ITGB4	ENST00000200181	ENST00000200181.3	17	+	73747193	G	A	73747193	17|73747142|donor|actual
a6b93356e49d64935372c99a3ac98ab3	DBASS5	272	TP53	ENST00000269305	ENST00000269305.4	17	-	7578176	C	T	7578176	17|7578171|donor|actual
dd08d15e54f6b8ac9a9554a635dab298	DBASS5	271	TP53	ENST00000269305	ENST00000269305.4	17	-	7578177	C	T	7578176	17|7578171|donor|actual
a7745004c470353f6c94202371e37b6a	DBASS5	101	TP53	ENST00000269305	ENST00000269305.4	17	-	7578366	C	G	7578370	17|7578416|donor|actual
2efd868b43ed40b80458572512d47701	DBASS5	171|4	TP53	ENST00000269305	ENST00000269305.4	17	-	7579312	C	T	7579311	17|7578920|donor|actual;17|7579511|donor|actual
b8cd90429c9fe789edbb248ca7b022cf	DBASS5	41	GAA	ENST00000302262	ENST00000302262.3	17	+	78092158	T	A	78092157	17|78092136|donor|actual
ebc637f01e314e9600bbbb35a001e64b	DBASS5	586	LAMA3	ENST00000313654	ENST00000313654.9	18	+	21501550	G	A	21501550	18|21501489|donor|actual
52d4c348211143a2215a1a9bd6674ca4	DBASS5	649	LDLR	ENST00000558518	ENST00000558518.1	19	+	11216203	C	T	11216277	19|11216202|donor|actual
ac3cc26d991c8b6bc13fef6d977d7408	DBASS5	590	LDLR	ENST00000558518	ENST00000558518.1	19	+	11222316	G	A	11222316	19|11222265|donor|actual
2f954e6ee2c6f0f552a1ca6d36734b62	DBASS5	285	LDLR	ENST00000558518	ENST00000558518.1	19	+	11224443	G	A	11224439	19|11224505|donor|actual
148cbdb37be0926bd22f4704fbd9a478	DBASS5	407	LDLR	ENST00000558518	ENST00000558518.1	19	+	11227685	C	G	11227675	19|11227686|donor|actual
faeb0cdaf90d0fa7ea04a73da64260c1	DBASS5	221|59	LDLR	ENST00000558518	ENST00000558518.1	19	+	11234021	G	A	11234021	19|11234111|donor|actual;19|11233900|donor|actual
1f8ed346930551d75e5685f6617933ab	DBASS5	37	MAN2B1	ENST00000456935	ENST00000456935.2	19	-	12760917	C	T	12760917	19|12760941|donor|actual
c9ff9253c3317904f9ae939799acca8f	DBASS5	36	MAN2B1	ENST00000456935	ENST00000456935.2	19	-	12772072	A	C	12772073	19|12772085|donor|actual
4ef1857c99613cd4519aa600f06f5c48	DBASS5	599	CACNA1A	ENST00000360228	ENST00000360228.5	19	-	13386661	T	TA	13386663	19|13386695|donor|actual
1e8f3e2f546acb8d8c2d4a494b9da227	DBASS5	384	JAK3	ENST00000458235	ENST00000458235.1	19	-	17947957	G	A	17947937	19|17947958|donor|actual
8757f45c1b56f348deca5e4f5ac2e31e	DBASS5	589	NLRP12	ENST00000324134	ENST00000324134.6	19	-	54312838	T	TA	54312840	19|54313010|donor|actual
398a6ea9974afe47228ed671058657cd	DBASS5	594	NDUFA11	ENST00000418389	ENST00000418389.2	19	-	5903618	C	T	5903622	19|5903700|donor|actual
3cf5f2a64b1bbaaae9e2b6b4d48b2c32	DBASS5	438	HCN2	ENST00000251287	ENST00000251287.2	19	+	610412	C	T	610406	19|610411|donor|actual
3fd14a6757a8ab5e7e3d11a1cbdb64fa	DBASS5	57	C3	ENST00000245907	ENST00000245907.6	19	-	6702481	C	T	6702481	19|6702542|donor|actual
36830d6fb93d67be423645710ec2982c	DBASS5	65	INSR	ENST00000302850	ENST00000302850.5	19	-	7141687	C	T	7141687	19|7141714|donor|actual
8d5bcd12e6540e825301ca558ffac343	DBASS5	352	MCOLN1	ENST00000264079	ENST00000264079.6	19	+	7598537	A	T	7598540	19|7598536|donor|actual
419f796f0524c8af6860b0e9c78bcbf0	DBASS5	373	ELANE	ENST00000590230	ENST00000590230.1	19	+	855755	C	A	855795	19|855753|donor|actual
ab9b5fff32dfc391ad5eaa035676861c	DBASS5	372	ELANE	ENST00000590230	ENST00000590230.1	19	+	855785	C	CTTTTT	855795	19|855765|donor|actual
6e5807a2b7acec90c98f56db68a85ee7	DBASS5	43	ELANE	ENST00000590230	ENST00000590230.1	19	+	855795	G	A	855795	19|855765|donor|actual
0cbe91da8d11dbedd9f25534b305dea3	DBASS5	353	ELANE	ENST00000590230	ENST00000590230.1	19	+	855797	A	T	855795	19|855765|donor|actual
0b39a67c75adb4962fa671eb13561d5b	DBASS5	354	ELANE	ENST00000590230	ENST00000590230.1	19	+	855799	G	A	855795	19|855765|donor|actual
b3ff579b67323ade6df088155bf39df7	DBASS5	662	COL3A1	ENST00000304636	ENST00000304636.3	2	+	189857667	G	A	189857667	2|189857691|donor|actual
078a16226294e90103f520167233d5ec	DBASS5	178	COL3A1	ENST00000304636	ENST00000304636.3	2	+	189870184	G	A	189870184	2|189870214|donor|actual
7be572f8d5c9bee8978f89493071f8ed	DBASS5	264|705	COL3A1	ENST00000304636	ENST00000304636.3	2	+	189870188	G	A	189870184	2|189870214|donor|actual
39a07e9f6cc4c914fa92ede1347248f9	DBASS5	591	SLC40A1	ENST00000261024	ENST00000261024.2	2	-	190428310	C	T	190428309	2|190428722|donor|actual
e069e3780d24d99ed07125ced87dd60f	DBASS5	419|420	BMPR2	ENST00000374580	ENST00000374580.4	2	+	203329703	GC	G	203329703	2|203329643|donor|actual;2|203329595|donor|actual
dbe8468a59c29673ec3d1c3477b7c988	DBASS5	417|418	BMPR2	ENST00000374580	ENST00000374580.4	2	+	203329708	T	G	203329703	2|203329643|donor|actual;2|203329595|donor|actual
fbdf71f7227bc239e06b49eef947cf0c	DBASS5	678	APOB	ENST00000233242	ENST00000233242.1	2	-	21237318	A	G	21237319	2|21237279|donor|actual
99bf701066f922d348c2e3c6e0298f97	DBASS5	395	APOB	ENST00000233242	ENST00000233242.1	2	-	21256171	C	T	21256170	2|21256130|donor|actual
83b17658f33b1f9ff560b48b1b026b1f	DBASS5	127	CYP27A1	ENST00000258415	ENST00000258415.4	2	+	219674479	G	T	219674491	2|219674478|donor|actual
339f6ed99fca6d015b810a17fb1bd08d	DBASS5	13	CYP27A1	ENST00000258415	ENST00000258415.4	2	+	219678909	C	A	219678911	2|219678822|donor|actual
7f33030ff1504caa9ac402b47faee6c6	DBASS5	14	CYP27A1	ENST00000258415	ENST00000258415.4	2	+	219678910	G	A	219678911	2|219678822|donor|actual
7cfc36499a8c1571620721289d470700	DBASS5	355	CYP27A1	ENST00000258415	ENST00000258415.4	2	+	219678911	G	A	219678911	2|219678822|donor|actual
90af3a96a7f297d4acfbe90db2104270	DBASS5	94	UGT1A1	ENST00000305208	ENST00000305208.5	2	+	234669798	G	C	234669798	2|234669657|donor|actual
dfcd56ffa8d447e853334213fdcb87e6	DBASS5	157	HADHB	ENST00000317799	ENST00000317799.5	2	+	26502148	G	GT	26502184	2|26502148|donor|actual
820489d1f9a06e37c5291a7028f9dace	DBASS5	275	MCFD2	ENST00000409105	ENST00000409105.1	2	-	47136157	C	T	47136161	2|47136000|donor|actual
5414d613c1565ff3c916d4d4e71ac115	DBASS5	587	MSH2	ENST00000233146	ENST00000233146.2	2	+	47630542	G	C	47630542	2|47630525|donor|actual
4b3d8f71aa740fec05633d3b38b794ee	DBASS5	33	MSH2	ENST00000233146	ENST00000233146.2	2	+	47657079	A	G	47657081	2|47657033|donor|actual
1948d06b0dda1345e747bd5d6ea41860	DBASS5	592	MSH2	ENST00000233146	ENST00000233146.2	2	+	47657082	T	A	47657081	2|47657033|donor|actual
ed6cb59ed6b1162e5f192eb87bfea4c0	DBASS5	286|287|108	DYSF	ENST00000410020	ENST00000410020.3	2	+	71891573	G	A	71891569	2|71891683|donor|actual;2|71891771|donor|actual;2|71891490|donor|actual
4afc184ec0510b0820b9744050bb87b7	DBASS5	224	ADA	ENST00000372874	ENST00000372874.4	20	-	43249658	C	T	43249658	20|43249654|donor|actual
51895d4583115fbfcc25898d603f80a1	DBASS5	367	RUNX1	ENST00000300305	ENST00000300305.3	21	-	36252850	GT	G	36252853	21|36252876|donor|actual
43812797a7c10ca8f8c3d6fde3ccec60	DBASS5	53	COL6A1	ENST00000361866	ENST00000361866.3	21	+	47404384	G	A	47404384	21|47404318|donor|actual
704c3e28183437b4add3a1187e5a2131	DBASS5	121	TCN2	ENST00000215838	ENST00000215838.3	22	+	31009031	T	G	31009030	22|31008949|donor|actual
457fac29c77d02829396874f7c95f92c	DBASS5	269	EP300	ENST00000263253	ENST00000263253.7	22	+	41572534	T	A	41572533	22|41572561|donor|actual
1ef75146cc175b0441d3b2958ed75eb7	DBASS5	637	TYMP	ENST00000395681	ENST00000395681.1	22	-	50967768	C	G	50967924	22|50967955|donor|actual
fbbef8de0115fdbd7502da692e59004c	DBASS5	688	SHANK3	ENST00000262795	ENST00000262795.3	22	+	51153475	CG	C	51153476	22|51153553|donor|actual
415360387af962570f5e0dddcf6eee12	DBASS5	401	FANCD2	ENST00000287647	ENST00000287647.3	3	+	10115047	G	A	10115047	3|10115074|donor|actual
253b22a3969ef691750bd4a68959eb81	DBASS5	77	VHL	ENST00000256474	ENST00000256474.2	3	+	10188318	CA	C	10188321	3|10188361|donor|actual
89cba724ab4fe141052a871e9e86aeae	DBASS5	212	PCCB	ENST00000469217	ENST00000469217.1	3	+	135969402	T	C	135969401	3|135969421|donor|actual
389788e4c0287aa6cdadbffea8448d6e	DBASS5	596	PCCB	ENST00000469217	ENST00000469217.1	3	+	136002788	A	G	136002790	3|136002784|donor|actual
92a19ac2ab9d72e8599da446bf1c3730	DBASS5	381	XPC	ENST00000285021	ENST00000285021.7	3	-	14199648	G	A	14199510	3|14199756|donor|actual
181e5d2745a47e7c4167fbb5f3e77c6a	DBASS5	382	XPC	ENST00000285021	ENST00000285021.7	3	-	14199738	GCA	G	14199510	3|14199756|donor|actual
1cec4684f8999bb8e548a7755c6e3947	DBASS5	163|164	ATR	ENST00000350721	ENST00000350721.4	3	-	142275281	T	C	142275224	3|142275285|donor|actual;3|142275307|donor|actual
38549c0f604fa5a401328a960fffdff4	DBASS5	130	ALG3	ENST00000397676	ENST00000397676.3	3	-	183966564	G	A	183966532	3|183966569|donor|actual
da2a9d5202469dffc284701a5263335c	DBASS5	588	OPA1	ENST00000361908	ENST00000361908.3	3	+	193364970	G	T	193364970	3|193364930|donor|actual
f6afc06b52c5fe97b7b1ed9daa59bc5a	DBASS5	654	OPA1	ENST00000361908	ENST00000361908.3	3	+	193372816	G	A	193372817	3|193372842|donor|actual
5aa72eecc49fb234cfb64a6744cf91ad	DBASS5	716	MLH1	ENST00000231790	ENST00000231790.2	3	+	37035151	A	G	37035155	3|37035382|donor|actual
cf03983e4fa670fdfff6174d25758382	DBASS5	687	MLH1	ENST00000231790	ENST00000231790.2	3	+	37035159	G	C	37035155	3|37035382|donor|actual
00b94433f152a7d721f112040089476c	DBASS5	190	MLH1	ENST00000231790	ENST00000231790.2	3	+	37061954	G	C	37061955	3|37062014|donor|actual
09a17f3593fdbd85ed8dd9fbae81b044	DBASS5	314	MLH1	ENST00000231790	ENST00000231790.2	3	+	37070436	T	A	37070424	3|37070437|donor|actual
e5bd01b294116ee444ef969fd2258feb	DBASS5	184	MLH1	ENST00000231790	ENST00000231790.2	3	+	37081785	G	T	37081786	3|37081874|donor|actual
2bf82be54c0bfb8985a2e81d4615e62f	DBASS5	659	MLH1	ENST00000231790	ENST00000231790.2	3	+	37090100	G	T	37090101	3|37090144|donor|actual
de2dfd3a0bb8041341fc39175263d2bc	DBASS5	676	SUMF1	ENST00000272902	ENST00000272902.5	3	-	4452544	C	A	4452548	3|4452459|donor|actual
c65a295c52c6a66c4f7a8c4fc07d4996	DBASS5	343	PTH1R	ENST00000313049	ENST00000313049.5	3	+	46942604	C	T	46942576	3|46942603|donor|actual
a9742ae59729c8286a155fcb5d2b8984	DBASS5	100	COL7A1	ENST00000328333	ENST00000328333.8	3	-	48608072	C	T	48608071	3|48608078|donor|actual
8d82cdd98912aa8d40eeaef6fb4ab300	DBASS5	137	COL7A1	ENST00000328333	ENST00000328333.8	3	-	48612843	CAGGCTCCCCGGCAAGGCCGGAAGGCCCG	C	48612771	3|48612833|donor|actual
a3a1c9ae15087459052e4ca4b9a3ff6c	DBASS5	99	COL7A1	ENST00000328333	ENST00000328333.8	3	-	48630971	T	C	48630969	3|48631073|donor|actual
fda8c18895c353a54fbf81416a1e4392	DBASS5	12|176	CAV3	ENST00000343849	ENST00000343849.2	3	+	8775678	T	C	8775677	3|8775635|donor|actual;3|8775718|donor|actual
d8077ac3496d88de62b9858e5b3640fb	DBASS5	61	PROS1	ENST00000394236	ENST00000394236.3	3	-	93611776	C	T	93611776	3|93611808|donor|actual
b48f75b3f6f84c357ce7f190d79b8c80	DBASS5	241	PROS1	ENST00000394236	ENST00000394236.3	3	-	93629462	C	T	93629462	3|93629414|donor|actual
a49e6902997b194b2e9e31aecd0437f6	DBASS5	389	PROS1	ENST00000394236	ENST00000394236.3	3	-	93692514	T	C	93692517	3|93692406|donor|actual
f542dba4df7e5a0938d9a937d7972a73	DBASS5	421	NR3C2	ENST00000358102	ENST00000358102.3	4	-	149075702	C	A	149075701	4|149075711|donor|actual
f03bf0f3c3936952bbad6ae7d2193769	DBASS5	351	FGB	ENST00000302068	ENST00000302068.4	4	+	155490472	C	T	155490460	4|155490471|donor|actual
d0cfa7b6081dfd090f7cb7ff82225700	DBASS5	24|25	FGB	ENST00000302068	ENST00000302068.4	4	+	155490952	G	T	155490952	4|155490912|donor|actual;4|155490846|donor|actual
c3380d4c33443c0e8bc3d62ea2240e64	DBASS5	197|38|39|40	FGA	ENST00000302053	ENST00000302053.3	4	-	155508663	C	A	155508663	4|155508659|donor|actual;4|155508664|donor|actual;4|155508729|donor|actual;4|155508699|donor|actual
d7c415064079fd561585ab45ba41b4dd	DBASS5	400	SGCB	ENST00000381431	ENST00000381431.5	4	-	52899590	TACTC	T	52899596	4|52899586|donor|actual
a14be5aaf7d9511b3daa57c562012d11	DBASS5	213	EVC	ENST00000382674	ENST00000382674.2	4	+	5795449	G	T	5795445	4|5795560|donor|actual
95048ddc2b21126c18bd3db35f0e0b81	DBASS5	195	WFS1	ENST00000226760	ENST00000226760.1	4	+	6296917	G	A	6296917	4|6297003|donor|actual
c8a9459fe17e32a97a6bd4da9654ac59	DBASS5	111	FRAS1	ENST00000264895	ENST00000264895.6	4	+	79393485	G	T	79393485	4|79393484|donor|actual
40e7b734cffee8fad39927dd20553944	DBASS5	626|702|703	PKD2	ENST00000237596	ENST00000237596.2	4	+	88977424	G	A	88977420	4|88977416|donor|actual;4|88977496|donor|actual;4|88977538|donor|actual
5cb5718d9ccb70b5aceb6818c7836783	DBASS5	377	PKD2	ENST00000237596	ENST00000237596.2	4	+	88996055	C	T	88996112	4|88996054|donor|actual
6af2f5078b5c27213191fe9c4c52760a	DBASS5	104	SIL1	ENST00000394817	ENST00000394817.2	5	-	138362488	A	G	138362489	5|138362579|donor|actual
e42d97dcbc4e3ca1c3aed504c6bec4ac	DBASS5	392	DIAPH1	ENST00000398557	ENST00000398557.4	5	-	140903709	C	A	140903709	5|140903705|donor|actual
cc84713f8567ce4bd4255bc0049523d8	DBASS5	604	OXCT1	ENST00000196371	ENST00000196371.5	5	-	41870376	ACTTTAC	A	41870382	5|41870389|donor|actual
c7f427844e08a6c14a1bb0dc7f811185	DBASS5	656	GHR	ENST00000230882	ENST00000230882.4	5	+	42566047	G	GG	42566047	5|42566048|donor|actual
dfec98ac8009b9e50712880f9c36df75	DBASS5	161	GHR	ENST00000230882	ENST00000230882.4	5	+	42700080	A	G	42700105	5|42700081|donor|actual
deb450f01ef41e9ea9ac2d2a1cba94ed	DBASS5	147	GHR	ENST00000230882	ENST00000230882.4	5	+	42711413	C	T	42711475	5|42711412|donor|actual
5ac08d698edf2aea32f136b4017448da	DBASS5	371	MCCC2	ENST00000340941	ENST00000340941.6	5	+	70945016	A	G	70945081	5|70945016|donor|actual
edc5865c768a598501feb6a348f5050a	DBASS5	89	HEXB	ENST00000261416	ENST00000261416.7	5	+	74011520	G	C	74011516	5|74011512|donor|actual
32215ece06080194847158f3dc353555	DBASS5	658	HEXB	ENST00000261416	ENST00000261416.7	5	+	74016574	T	G	74016573	5|74016621|donor|actual
cbf7ef2d045c50496c36a11f815b5902	DBASS5	63	VCAN	ENST00000265077	ENST00000265077.3	5	+	82838088	G	A	82838088	5|82838067|donor|actual
96443a047ab8346967d390bf1ca349cc	DBASS5	235	PRDM1	ENST00000369096	ENST00000369096.4	6	+	106536324	G	A	106536325	6|106536425|donor|actual
1b708448845ec282aaf0d5f3f93b8bb7	DBASS5	236	PRDM1	ENST00000369096	ENST00000369096.4	6	+	106536326	T	G	106536325	6|106536425|donor|actual
d3c46b66893f63840c5242019ccecc7e	DBASS5	232	WISP3	ENST00000361714	ENST00000361714.1	6	+	112386200	G	C	112386201	6|112386228|donor|actual
19a361e79c1721ad64a15d1f68e0260d	DBASS5	45	LPA	ENST00000447678	ENST00000447678.1	6	-	161006077	C	T	161006077	6|161006141|donor|actual
6d361c2044a1819ca570f2fe97722aca	DBASS5	310	HLA-A	ENST00000396634	ENST00000396634.1	6	+	29912410	G	A	29912394	6|29912412|donor|actual
1caf0697781a174f956ca27ceb9ffe59	DBASS5	661	C4B	ENST00000435363	ENST00000435363.2	6	+	31997116	G	A	31997116	6|31997123|donor|actual
13102b128aaf01810a03619e96b3c451	DBASS5	117	COL11A2	ENST00000374708	ENST00000374708.4	6	-	33136478	C	T	33136482	6|33136499|donor|actual
697c0a2170724d6bee8fc9a84865e501	DBASS5	362|393	MUT	ENST00000274813	ENST00000274813.3	6	-	49409553	C	T	49409552	6|49409614|donor|actual;6|49409545|donor|actual
81518e0c6dc112abf9d02f40c64a7814	DBASS5	653	LCA5	ENST00000392959	ENST00000392959.1	6	-	80202268	C	T	80202267	6|80202262|donor|actual
5ab53ae4f458480f3a893cfe21ecf68b	DBASS5	74	SLC35A1	ENST00000369552	ENST00000369552.4	6	+	88218600	C	CCACT	88218315	6|88218185|donor|actual
8123b207d7887c5c8f5073db209fe903	DBASS5	308	SLC26A4	ENST00000265715	ENST00000265715.3	7	+	107312700	A	G	107312694	7|107312700|donor|actual
972b6932416d7f9502d8b78f25d42fb3	DBASS5	7	CFTR	ENST00000003084	ENST00000003084.6	7	+	117171169	G	T	117171169	7|117171076|donor|actual
2cbcd696790ce3715057df0b3a98b290	DBASS5	6	CFTR	ENST00000003084	ENST00000003084.6	7	+	117171171	A	G	117171169	7|117171076|donor|actual
0ac722bfd2660819ffbbd183c76f1501	DBASS5	256	CFTR	ENST00000003084	ENST00000003084.6	7	+	117282647	G	C	117282648	7|117282677|donor|actual
3d2deba90cdd59ba9705001a0cbdaf66	DBASS5	262	IRF5	ENST00000357234	ENST00000357234.5	7	+	128578301	G	T	128578104	7|128578300|donor|actual
a67697c263f18deb69958fc93fbd05c1	DBASS5	655	KCNH2	ENST00000262186	ENST00000262186.5	7	-	150647255	C	G	150647255	7|150647201|donor|actual
e58e753edc291127c94d9beba6feae7c	DBASS5	281	FAM126A	ENST00000432176	ENST00000432176.2	7	-	23016959	C	A	23016959	7|23016939|donor|actual
9bbe053a2b57dbdc0c010b74fcd2c600	DBASS5	651	GHRHR	ENST00000326139	ENST00000326139.2	7	+	31003742	T	G	31003741	7|31004169|donor|actual
63af87cfb3c43c06dfa3631a38b9bdba	DBASS5	56	GCK	ENST00000345378	ENST00000345378.2	7	-	44190538	CCCTCCACCCGGCCCA	C	44190554	7|44190578|donor|actual
0ca9a9a6bab26ddebc1922e743e472bb	DBASS5	150	GUSB	ENST00000304895	ENST00000304895.4	7	-	65432754	G	A	65432717	7|65432755|donor|actual
287fad91934cc9a407a0ae09dca7a241	DBASS5	71	SBDS	ENST00000246868	ENST00000246868.2	7	-	66459197	A	G	66459198	7|66459206|donor|actual
08ee72d0bfeab56eaa05303ac35519bf	DBASS5	106	ABCB4	ENST00000265723	ENST00000265723.4	7	-	87035599	C	T	87035603	7|87035657|donor|actual
27b00f7361d0abff06e29bacb5cf24e9	DBASS5	133	KRIT1	ENST00000394507	ENST00000394507.1	7	-	91864845	G	C	91864716	7|91864847|donor|actual
120d0443509da6aa1197beeb55b81f02	DBASS5	124	KRIT1	ENST00000394507	ENST00000394507.1	7	-	91865802	T	C	91865726	7|91865802|donor|actual
0132a86614a55679412b1c3a07453479	DBASS5	187	COL1A2	ENST00000297268	ENST00000297268.6	7	+	94035043	G	A	94035039	7|94035099|donor|actual
dd13c9fd45dc38e3b821189ae1a596e7	DBASS5	595	COL1A2	ENST00000297268	ENST00000297268.6	7	+	94041434	G	A	94041434	7|94041426|donor|actual
69f29f0f7ac2d5a5ea6fb710467981cc	DBASS5	118	COL1A2	ENST00000297268	ENST00000297268.6	7	+	94041434	G	C	94041434	7|94041426|donor|actual
01b7ec20f75be22521f36e741fc93c79	DBASS5	109	COL1A2	ENST00000297268	ENST00000297268.6	7	+	94052435	G	A	94052431	7|94052365|donor|actual
f4db40ddecbd6b4ee4f2a6fc8ba9f113	DBASS5	368	COL1A2	ENST00000297268	ENST00000297268.6	7	+	94055844	T	C	94055843	7|94055826|donor|actual
3eff35c86568bfb999661d5a7180383d	DBASS5	620|621	EXT1	ENST00000378204	ENST00000378204.2	8	-	118819444	CAGATTCCTCACTTGTGGTAAATAGCAGCTCCTGTCA	C	118819455	8|118819484|donor|actual;8|118819524|donor|actual
e6249e391b5536d0949e0bc5fa5323f9	DBASS5	627	CYP11B1	ENST00000292427	ENST00000292427.4	8	-	143958098	C	T	143958097	8|143958143|donor|actual
2c4f02b68c08606f95dcb0b75d1dd15a	DBASS5	603|673|674|675	LPL	ENST00000311322	ENST00000311322.8	8	+	19805852	G	A	19805852	8|19805834|donor|actual;8|19805998|donor|actual;8|19806103|donor|actual;8|19806240|donor|actual
1cc4d26f9bf70fe3be34d9dcad67bc5e	DBASS5	10	LPL	ENST00000311322	ENST00000311322.8	8	+	19818596	T	C	19818595	8|19818461|donor|actual
609cd72ddd75e028e0485556abb4a646	DBASS5	698	HGSNAT	ENST00000379644	ENST00000379644.4	8	+	43028891	G	A	43028887	8|43028976|donor|actual
c18f85c1eae01864d05abbaa2da29a14	DBASS5	34|35	XPA	ENST00000375128	ENST00000375128.4	9	-	100459401	A	C	100459402	9|100459505|donor|actual;9|100459499|donor|actual
10218ed01670d9cccbc2faee73846c2b	DBASS5	416	ALDOB	ENST00000374855	ENST00000374855.4	9	-	104192037	C	T	104192036	9|104192048|donor|actual
937e83600c9703c280474cf65d501286	DBASS5	103	ENG	ENST00000373203	ENST00000373203.4	9	-	130586574	TTCCCTT	T	130586582	9|130586606|donor|actual
a450e3bac7bf4abea3c173c8c08032ac	DBASS5	597	ENG	ENST00000373203	ENST00000373203.4	9	-	130586582	C	T	130586582	9|130586606|donor|actual
2c674d618d9c27bb14b746aea9308cf1	DBASS5	640	TSC1	ENST00000298552	ENST00000298552.3	9	-	135801023	T	C	135800973	9|135801023|donor|actual
a349896989e56470e3bdf75f6ec0ebb0	DBASS5	238	ADAMTS13	ENST00000371929	ENST00000371929.3	9	+	136289599	G	A	136289599	9|136289626|donor|actual
f79972b9ffdb4f3b253029bd10a1775a	DBASS5	290	ADAMTS13	ENST00000371929	ENST00000371929.3	9	+	136303022	G	A	136303018	9|136303087|donor|actual
b52233af5e255b942695d7de72cdc952	DBASS5	691	COL5A1	ENST00000371817	ENST00000371817.3	9	+	137653825	G	A	137653825	9|137653829|donor|actual
16414ba5950e63e84f677911ddfc7218	DBASS5	291	COL5A1	ENST00000371817	ENST00000371817.3	9	+	137671993	G	A	137671993	9|137672171|donor|actual
fd0c18047b6bf3a70be04ea39429e41d	DBASS5	692	COL5A1	ENST00000371817	ENST00000371817.3	9	+	137688265	G	A	137688265	9|137688383|donor|actual
2c0ecf4039d3d0c18fee4878dd0d065d	DBASS5	644	COL5A1	ENST00000371817	ENST00000371817.3	9	+	137705850	G	A	137705883	9|137705848|donor|actual
9ff439afdbf3d8800c23fa2e1f0612de	DBASS5	119	CDKN2A	ENST00000498124	ENST00000498124.1	9	-	21970900	C	A	21970900	9|21970974|donor|actual
2f4253903e6fe2fdc4fbef8170e3b3bf	DBASS5	28	CDKN2A	ENST00000498124	ENST00000498124.1	9	-	21970901	C	A	21970900	9|21970974|donor|actual
3e4ea29ca609e3f69f5ac6c2608d4ef1	DBASS5	27	CDKN2A	ENST00000498124	ENST00000498124.1	9	-	21974678	T	G	21974676	9|21974745|donor|actual
1fd5f5fd94ddbba6b2c10bf3795ec2f7	DBASS5	31	CDKN2A	ENST00000579755	ENST00000579755.1	9	-	21994137	C	T	21994137	9|21994341|donor|actual
ee0ce8ee0346a83fb2e98691584331e0	DBASS5	30	CDKN2A	ENST00000579755	ENST00000579755.1	9	-	21994138	C	G	21994137	9|21994341|donor|actual
d37d405179f9fc66692c722ee4fc6ddc	DBASS5	325	GALT	ENST00000378842	ENST00000378842.3	9	+	34649617	C	T	34649562	9|34649616|donor|actual
61d8b6a6761a9d877ed18333500408d7	DBASS5	160	FANCG	ENST00000378643	ENST00000378643.3	9	-	35076439	G	A	35076428	9|35076446|donor|actual
921a947b93bf37987992d39ecaee7a09	DBASS5	631	PTCH1	ENST00000331920	ENST00000331920.6	9	-	98220408	C	A	98220294	9|98220483|donor|actual
583bf5b98d8863adbe6acefb8d906ffd	DBASS5	700	PTCH1	ENST00000331920	ENST00000331920.6	9	-	98242250	C	G	98242250	9|98242173|donor|actual
7167bd420d7ebc473bb7ab626a2fccfd	DBASS5	667	PTCH1	ENST00000331920	ENST00000331920.6	9	-	98242667	C	A	98242671	9|98242758|donor|actual
c70bb39074ff6cc62a10568a6b94078a	DBASS5	666	PTCH1	ENST00000331920	ENST00000331920.6	9	-	98247967	C	T	98247966	9|98247929|donor|actual
b4d88736dabe8e944a27427bb8208029	DBASS5	219	BTK	ENST00000308731	ENST00000308731.7	X	-	100609617	C	G	100609617	X|100609557|donor|actual
430d3992e8b06fed7597b55ba7ed1336	DBASS5	288	BTK	ENST00000308731	ENST00000308731.7	X	-	100611766	A	C	100611771	X|100611766|donor|actual
9ff03900df650829e78fe6e39f55a70b	DBASS5	294	BTK	ENST00000308731	ENST00000308731.7	X	-	100611767	C	T	100611771	X|100611681|donor|actual
d9c80a1d332e7ab12c93442f56de2aad	DBASS5	293	BTK	ENST00000308731	ENST00000308731.7	X	-	100612494	TA	T	100612496	X|100612475|donor|actual
05e9b4f84294ef57250850672da10972	DBASS5	155	BTK	ENST00000308731	ENST00000308731.7	X	-	100613637	T	C	100613604	X|100613637|donor|actual
14dd49b1e76524d821a184b07a1485ac	DBASS5	113	BTK	ENST00000308731	ENST00000308731.7	X	-	100615555	C	A	100615555	X|100615691|donor|actual
1d08b56305c8cec6e280f652646fe688	DBASS5	58	BTK	ENST00000308731	ENST00000308731.7	X	-	100615555	C	T	100615555	X|100615691|donor|actual
73099adfd913121cc7c803fa13407479	DBASS5	257|258|259	BTK	ENST00000308731	ENST00000308731.7	X	-	100617161	C	G	100617160	X|100617143|donor|actual;X|100617052|donor|actual;X|100616970|donor|actual
02a553cdccc30291a972d68fc8338574	DBASS5	146	BTK	ENST00000308731	ENST00000308731.7	X	-	100630154	T	C	100630131	X|100630154|donor|actual
245585db197358539d56416a17a036be	DBASS5	298	GLA	ENST00000218516	ENST00000218516.3	X	-	100662698	C	G	100662697	X|100662683|donor|actual
05ed0169802fdcd0d2f4267ce2ea091b	DBASS5	234	PLP1	ENST00000418604	ENST00000418604.1	X	+	103042896	G	A	103042896	X|103042906|donor|actual
1cd15352cdded6b5466c88598583f602	DBASS5	165	COL4A5	ENST00000328300	ENST00000328300.6	X	+	107938114	G	T	107938152	X|107938113|donor|actual
c0b3e11ef4633999840fa7bbb91a5625	DBASS5	694	PAK3	ENST00000360648	ENST00000360648.4	X	+	110385428	A	G	110385425	X|110385429|donor|actual
1d99e3bd91bf1385411d99bd92c42561	DBASS5	115|116	CUL4B	ENST00000404115	ENST00000404115.3	X	-	119666277	C	T	119666276	X|119666356|donor|actual;X|119666341|donor|actual
5afeaf8185b74da63e318e9385029929	DBASS5	360	ZDHHC9	ENST00000357166	ENST00000357166.6	X	-	128975750	C	G	128975754	X|128975894|donor|actual
9070a095d30e79d52a1e566852e3f914	DBASS5	199	HPRT1	ENST00000298556	ENST00000298556.7	X	+	133594344	GGCGACCCGCAGCCCTGGCGTCGTGGTG	G	133594369	X|133594418|donor|actual
3a5e5df47bc7d70c4a35ad407fff78cf	DBASS5	226	HPRT1	ENST00000298556	ENST00000298556.7	X	+	133594366	GTGGTGAGCAGCTCGGCCTGCCGGCCCTGGCCGGTTC	G	133594369	X|133594418|donor|actual
cef7f61a344dfdd068cd4733b3bb1977	DBASS5	204	HPRT1	ENST00000298556	ENST00000298556.7	X	+	133594368	G	A	133594369	X|133594418|donor|actual
3388586a7725063ff6d1ae663407d99b	DBASS5	201	HPRT1	ENST00000298556	ENST00000298556.7	X	+	133594369	G	A	133594369	X|133594418|donor|actual
5a2f7c51d3951bd42fd8bb9d74ddfa4f	DBASS5	200	HPRT1	ENST00000298556	ENST00000298556.7	X	+	133594369	G	T	133594369	X|133594418|donor|actual
9c44117d07d0bb203743c78b7cb79150	DBASS5	198	HPRT1	ENST00000298556	ENST00000298556.7	X	+	133594370	T	A	133594369	X|133594418|donor|actual
215b357f83673ac3bda099b86f653a6f	DBASS5	202	HPRT1	ENST00000298556	ENST00000298556.7	X	+	133594373	G	A	133594369	X|133594418|donor|actual
0efd8789a70ba79e9b5918d5fe3ef9ee	DBASS5	203	HPRT1	ENST00000298556	ENST00000298556.7	X	+	133594373	G	T	133594369	X|133594418|donor|actual
22f8830395211b4b5340d86c3a414838	DBASS5	140	HPRT1	ENST00000298556	ENST00000298556.7	X	+	133609285	G	T	133609395	X|133609284|donor|actual
c6430af3948cad2fd0feec5f6ea424f3	DBASS5	225	HPRT1	ENST00000298556	ENST00000298556.7	X	+	133624235	AG	A	133624236	X|133624303|donor|actual
dddcb9e998594b4f79ee8a9b1140278c	DBASS5	227	HPRT1	ENST00000298556	ENST00000298556.7	X	+	133624237	T	C	133624236	X|133624303|donor|actual
b86b6a412b08b499ef5a7781831587d2	DBASS5	229	HPRT1	ENST00000298556	ENST00000298556.7	X	+	133624240	G	A	133624236	X|133624303|donor|actual
0679abe759bfb4babb2ef816c39c6df7	DBASS5	422	CD40LG	ENST00000370629	ENST00000370629.2	X	+	135730564	G	A	135730564	X|135730482|donor|actual
2a498a6512d27f6960207d970d46801e	DBASS5	149	CD40LG	ENST00000370629	ENST00000370629.2	X	+	135732524	G	T	135732557	X|135732519|donor|actual
eb214c093719061aa8b6db7af54558b0	DBASS5	428	CD40LG	ENST00000370629	ENST00000370629.2	X	+	135732557	G	A	135732557	X|135732576|donor|actual
2f45211df0fa5f223fe4dbe186b118a6	DBASS5	429	CD40LG	ENST00000370629	ENST00000370629.2	X	+	135732558	T	A	135732557	X|135732576|donor|actual
66da10bf713825501decde00c4ba6e8c	DBASS5	430|431|432	CD40LG	ENST00000370629	ENST00000370629.2	X	+	135738578	G	C	135738578	X|135738601|donor|actual;X|135738651|donor|actual;X|135738730|donor|actual
f82f76d4fe839ae4d8215cb228821667	DBASS5	279	TRAPPC2	ENST00000458511	ENST00000458511.2	X	-	13734649	A	G	13734652	X|13734537|donor|actual
6bead83bb754aab8508607867d123573	DBASS5	695|696	TRAPPC2	ENST00000458511	ENST00000458511.2	X	-	13734652	T	C	13734652	X|13734629|donor|actual;X|13734537|donor|actual
bd91d4b59b837b849f9652a2eb791810	DBASS5	315	F9	ENST00000218099	ENST00000218099.2	X	+	138630663	A	G	138630651	X|138630663|donor|actual
19a5e44750e50746c64bec8e8625e5df	DBASS5	162	IDS	ENST00000340855	ENST00000340855.6	X	-	148568514	G	A	148568455	X|148568515|donor|actual
35a1b07fa5378f3fc79b14c4989753ab	DBASS5	276	IDS	ENST00000340855	ENST00000340855.6	X	-	148571840	C	G	148571844	X|148571822|donor|actual
5951efe9370db4b0756607439ce0e9d9	DBASS5	110	IDS	ENST00000340855	ENST00000340855.6	X	-	148577877	C	G	148577876	X|148577904|donor|actual
0ece32af1e2c86331552bd11b781a04c	DBASS5	364|396	IDS	ENST00000340855	ENST00000340855.6	X	-	148584841	C	G	148584841	X|148584863|donor|actual;X|148584807|donor|actual
a2b836a8a062f375bd2e4e012936550f	DBASS5	60|223	IDS	ENST00000340855	ENST00000340855.6	X	-	148584841	C	T	148584841	X|148584863|donor|actual;X|148584807|donor|actual
a572ac85479640666602ea194fe29d25	DBASS5	607|608	IDS	ENST00000340855	ENST00000340855.6	X	-	148584842	C	T	148584841	X|148584867|donor|actual;X|148584863|donor|actual
6ceb9074007167e03b5bcf6a4b77c79e	DBASS5	159	IDS	ENST00000340855	ENST00000340855.6	X	-	148584865	G	C	148584841	X|148584863|donor|actual
ba5642dc57c2f5d3fe301f8d98a737ba	DBASS5	175	ABCD1	ENST00000218104	ENST00000218104.3	X	+	152991621	G	A	152991622	X|152991631|donor|actual
a9e01aa9da76e7e7c6db72040add57d0	DBASS5	120	L1CAM	ENST00000370060	ENST00000370060.1	X	-	153137602	C	T	153137606	X|153137686|donor|actual
7bdd5c770949a70e22baf71315f0743a	DBASS5	406	MECP2	ENST00000453960	ENST00000453960.2	X	-	153363058	CAC	C	153363060	X|153363009|donor|actual
c8f0538c56e8733db6e3669a958b3969	DBASS5	134	FLNA	ENST00000369850	ENST00000369850.3	X	-	153578417	G	T	153578398	X|153578419|donor|actual
a0e05dce10b924dc1e913f375283463e	DBASS5	380	FLNA	ENST00000369850	ENST00000369850.3	X	-	153582629	G	A	153582518	X|153582630|donor|actual
50745e8ca4a90ae2211edb74ee0343fe	DBASS5	151	TAZ	ENST00000299328	ENST00000299328.5	X	+	153647946	G	A	153647963	X|153647944|donor|actual
a9799f177cc7d74376e7504b195bac54	DBASS5	697	RS1	ENST00000379984	ENST00000379984.3	X	-	18675759	C	G	18675759	X|18675749|donor|actual
19191d6a26a391d520744afccc0620f3	DBASS5	313	PDHA1	ENST00000379806	ENST00000379806.5	X	+	19373648	G	A	19373623	X|19373668|donor|actual
757e245d500b932e8a921008e890939f	DBASS5	615|616|617	NR0B1	ENST00000378970	ENST00000378970.4	X	-	30326312	C	G	30326312	X|30327336|donor|actual;X|30327211|donor|actual;X|30327176|donor|actual
c9cd66c10e40078b409b52aa09fb8351	DBASS5	205	DMD	ENST00000357033	ENST00000357033.4	X	-	31227614	C	T	31227614	X|31227610|donor|actual
52b88135efd1d6aa65f48ffdfa6da425	DBASS5	253	DMD	ENST00000357033	ENST00000357033.4	X	-	31241159	C	G	31241163	X|31241106|donor|actual
db0f504156a8aabe8c52c5f8c6192f0c	DBASS5	622	DMD	ENST00000357033	ENST00000357033.4	X	-	31986455	C	T	31986455	X|31986487|donor|actual
2095766e7982910dc55e309476027ad1	DBASS5	679|680	DMD	ENST00000357033	ENST00000357033.4	X	-	32407613	C	T	32407617	X|32407715|donor|actual;X|32407589|donor|actual
d728a3b662c39c1b1e34b103c2e4390b	DBASS5	98|267	DMD	ENST00000357033	ENST00000357033.4	X	-	32407617	C	G	32407617	X|32407715|donor|actual;X|32407589|donor|actual
74ca0ada7f3a53d7e86644d1274c0bd7	DBASS5	97|266	DMD	ENST00000357033	ENST00000357033.4	X	-	32407617	C	T	32407617	X|32407715|donor|actual;X|32407589|donor|actual
540ed0cd8e2665b1d33ad6d0c53d6822	DBASS5	689	DMD	ENST00000357033	ENST00000357033.4	X	-	32472776	T	A	32472778	X|32472662|donor|actual
2b042517fba4fc2133788da8cbfba41d	DBASS5	254|196	DMD	ENST00000357033	ENST00000357033.4	X	-	32472777	A	C	32472778	X|32472662|donor|actual
7a2ee53290484ab91f14afa988d5aba0	DBASS5	206	DMD	ENST00000357033	ENST00000357033.4	X	-	32472777	A	T	32472778	X|32472662|donor|actual
f99fdc217db241414db3882b7400bd89	DBASS5	641	DMD	ENST00000357033	ENST00000357033.4	X	-	32591882	G	A	32591861	X|32591883|donor|actual
b65b98b27f99f0c025874408ec0cda36	DBASS5	265	DMD	ENST00000357033	ENST00000357033.4	X	-	32841411	C	G	32841411	X|32841380|donor|actual
c7bd1d53079534eee8fa5049b6f82fb9	DBASS5	600	RPGR	ENST00000378505	ENST00000378505.2	X	-	38158206	T	C	38158208	X|38158228|donor|actual
7366b449662b7f302b50d58d51a18d9b	DBASS5	72	RPGR	ENST00000378505	ENST00000378505.2	X	-	38176559	TGTGTCTTACTTGTTACAAAAGCTGAATGGTAATATCCACAAGAGATCCAGGAGACAG	T	38176568	X|38176659|donor|actual
cb3cdf088c45fe0bb6417ce807c6a427	DBASS5	88	RPGR	ENST00000378505	ENST00000378505.2	X	-	38178081	C	A	38178081	X|38178157|donor|actual
238cca46b7f8080d6d44e8ca7e97a10a	DBASS5	670	FTSJ1	ENST00000348411	ENST00000348411.2	X	+	48336556	GG	G	48336557	X|48336568|donor|actual
5cf5feb3fd0f3d3c6a8b8b99bab0271f	DBASS5	188	WAS	ENST00000376701	ENST00000376701.4	X	+	48544525	T	G	48544524	X|48544562|donor|actual
c8a54f2a456539b8c89081e5c72471ae	DBASS5	215	WAS	ENST00000376701	ENST00000376701.4	X	+	48544528	G	A	48544524	X|48544562|donor|actual
cc6feec49bb50fe90e3586f9078d74f0	DBASS5	639	WAS	ENST00000376701	ENST00000376701.4	X	+	48546824	C	T	48546843	X|48546804|donor|actual
8b4303a087c4e500bad72bd839094475	DBASS5	216	WAS	ENST00000376701	ENST00000376701.4	X	+	48546844	T	C	48546843	X|48546957|donor|actual
ba525ef35710d1473ce4754a512c5875	DBASS5	54	AR	ENST00000374690	ENST00000374690.3	X	+	66931532	G	T	66931532	X|66931409|donor|actual
f322c7ba618ed6747c846f7c8f3f72a8	DBASS5	42	EDA	ENST00000374552	ENST00000374552.4	X	+	69253383	G	A	69253379	X|69253373|donor|actual
e1c5f83f25f71bd587ea6af9db819077	DBASS5	671	DLG3	ENST00000374360	ENST00000374360.3	X	+	69670638	G	A	69670634	X|69670608|donor|actual
ba5a2464c83cdc2269b2b8dd461dc97b	DBASS5	169	ATRX	ENST00000373344	ENST00000373344.5	X	-	76953069	A	G	76953070	X|76953027|donor|actual
8c06134c4a88a1f265121ed171b997f9	DBASS5	208	ATP7A	ENST00000341514	ENST00000341514.6	X	+	77258734	G	A	77258734	X|77258738|donor|actual
3fc03ea425a422d66ef44a1eb4fccfe3	DBASS5	209	ATP7A	ENST00000341514	ENST00000341514.6	X	+	77258738	G	A	77258734	X|77258784|donor|actual
6f0468fe170109d40804615667c5469f	DBASS5	260	PGK1	ENST00000373316	ENST00000373316.4	X	+	77369658	G	T	77369658	X|77369688|donor|actual
d71387f4bcc7dcc15378f6c607634ab3	SPiCE	54	RHD	ENST00000328664	ENST00000328664.4	1	+	25611249	A	G	25611251	1|25611231|donor|actual
fc65458e9bef7cc31e7895348f63c9b1	SPiCE	56	RHD	ENST00000328664	ENST00000328664.4	1	+	25611250	G	C	25611251	1|25611231|donor|actual
3ff862ce8f4342b81b63d042f20c3404	SPiCE	57	RHD	ENST00000328664	ENST00000328664.4	1	+	25611250	G	T	25611251	1|25611231|donor|actual
17bfac4c69746c4440810bb490512c13	SPiCE	55	RHD	ENST00000328664	ENST00000328664.4	1	+	25611251	G	A	25611251	1|25611231|donor|actual
947b206abc252460e1193025a27535f5	SPiCE	58	RHD	ENST00000328664	ENST00000328664.4	1	+	25617283	G	A	25617283	1|25617235|donor|actual
4df0ab4dc6b4c26baeb64115404559cb	SPiCE	59	RHD	ENST00000328664	ENST00000328664.4	1	+	25617284	T	A	25617283	1|25617235|donor|actual
14be52680f478b952a97ef40c79fc14c	SPiCE	64	RHD	ENST00000328664	ENST00000328664.4	1	+	25627584	G	C	25627585	1|25627596|donor|actual;1|25627601|donor|actual
b4443307b6596054e5ad69963792ff58	SPiCE	65	RHD	ENST00000328664	ENST00000328664.4	1	+	25627584	G	T	25627585	1|25627596|donor|actual;1|25627601|donor|actual
6b30f1d571fe92f14d5b4e03e346d192	SPiCE	60	RHD	ENST00000328664	ENST00000328664.4	1	+	25627585	G	A	25627585	1|25627596|donor|actual;1|25627601|donor|actual
39cbf355d376a706e758a956a3c0329b	SPiCE	61	RHD	ENST00000328664	ENST00000328664.4	1	+	25627586	T	A	25627585	1|25627596|donor|actual;1|25627601|donor|actual
cfdebe46dff7be6dcacc6cf98738ebce	SPiCE	62	RHD	ENST00000328664	ENST00000328664.4	1	+	25627589	G	A	25627585	1|25627596|donor|actual;1|25627601|donor|actual
6cb21a79fca65cec7955174835f7f614	SPiCE	63	RHD	ENST00000328664	ENST00000328664.4	1	+	25627589	G	T	25627585	1|25627596|donor|actual;1|25627601|donor|actual
de06457517bc8b032943e40f8b15707e	SPiCE	66	RHD	ENST00000328664	ENST00000328664.4	1	+	25629952	T	A	25629951	1|25630046|donor|actual;1|25630050|donor|actual
2556149b66748822f891f809b6b02b2c	SPiCE	37	BRCA2	ENST00000544455	ENST00000544455.1	13	+	32889805	G	A	32889805	13|32889706|donor|actual
2fb836caf9790a7bef66b3a48e50abcb	SPiCE	12	BRCA2	ENST00000544455	ENST00000544455.1	13	+	32890664	G	A	32890665	13|32890661|donor|actual
b10b9a65610929aa1c7858f35e4e2e26	SPiCE	38	BRCA2	ENST00000544455	ENST00000544455.1	13	+	32900420	G	T	32900420	13|32900381|donor|actual
981412c2d9e67c78db92f9aa4c89b676	SPiCE	13	BRCA2	ENST00000544455	ENST00000544455.1	13	+	32903633	A	G	32903630	13|32903634|donor|actual
be0e042edb90c8c0241e8d1d8204d113	SPiCE	44	BRCA2	ENST00000544455	ENST00000544455.1	13	+	32950928	G	A	32950929	13|32950975|donor|actual
59096d5e30c29a2c3957a9e1777c2ede	SPiCE	15	BRCA2	ENST00000544455	ENST00000544455.1	13	+	32950928	G	C	32950929	13|32950975|donor|actual
00f4ef63fa335da31daa46df4ad13128	SPiCE	40	BRCA2	ENST00000544455	ENST00000544455.1	13	+	32950929	G	C	32950929	13|32950975|donor|actual
2bed92b317c20db9062be2c7d9e046e6	SPiCE	14	BRCA2	ENST00000544455	ENST00000544455.1	13	+	32950932	A	G	32950929	13|32950975|donor|actual
6110b4d569678aa6142d1b9d75af1253	SPiCE	43	BRCA2	ENST00000544455	ENST00000544455.1	13	+	32950933	G	T	32950929	13|32950975|donor|actual
af65b3def42ca70283093def8a044d77	SPiCE	45	BRCA2	ENST00000544455	ENST00000544455.1	13	+	32953653	G	T	32953653	13|32953622|donor|actual
39734f9c5988025300f9a826d6e0c630	SPiCE	46	BRCA2	ENST00000544455	ENST00000544455.1	13	+	32954273	AAAAAAACAGGTAATGC	A	32954283	13|32954240|donor|actual
b380a216ce97997f0c38d1d49d5210e5	SPiCE	47	BRCA2	ENST00000544455	ENST00000544455.1	13	+	32954282	G	T	32954283	13|32954240|donor|actual
800b7becf5f5266a8a6a9b0912fa2b56	SPiCE	35	BRCA1	ENST00000471181	ENST00000471181.2	17	-	41215348	AC	A	41215349	17|41215350|donor|actual
e096a32aa03d45d7b7a7640c4345760e	SPiCE	32	BRCA1	ENST00000471181	ENST00000471181.2	17	-	41219622	T	C	41219624	17|41219471|donor|actual
c13d3431b0300b8585031f7e424f94a0	SPiCE	10	BRCA1	ENST00000471181	ENST00000471181.2	17	-	41219624	C	T	41219624	17|41219471|donor|actual
3af3b169cb75112be4893ae85d16d679	SPiCE	34	BRCA1	ENST00000471181	ENST00000471181.2	17	-	41219625	C	A	41219624	17|41219471|donor|actual
0ac9625cc715d338b0d66edd61a4f4e1	SPiCE	33	BRCA1	ENST00000471181	ENST00000471181.2	17	-	41219625	C	T	41219624	17|41219471|donor|actual
2e732be86ba2779c39cfce06a05bbee1	SPiCE	28	BRCA1	ENST00000471181	ENST00000471181.2	17	-	41222940	C	T	41222944	17|41222879|donor|actual
5ed3f196a302f219d6929b8e926a4fe9	SPiCE	27	BRCA1	ENST00000471181	ENST00000471181.2	17	-	41222941	T	C	41222944	17|41222879|donor|actual
a34a42aa26c369ef2dbc7f233dbd687a	SPiCE	8	BRCA1	ENST00000471181	ENST00000471181.2	17	-	41222942	C	G	41222944	17|41222879|donor|actual
4a4e201e09c4cacd6c61fd522880bd9a	SPiCE	26	BRCA1	ENST00000471181	ENST00000471181.2	17	-	41222944	C	A	41222944	17|41222879|donor|actual
c3497b5884c039bb653d7f7bb65b834f	SPiCE	24	BRCA1	ENST00000471181	ENST00000471181.2	17	-	41226347	C	T	41226347	17|41226358|donor|actual
5fe89694461fab7cda1cc7d927bba5d4	SPiCE	25	BRCA1	ENST00000471181	ENST00000471181.2	17	-	41226348	C	T	41226347	17|41226358|donor|actual
c2bcc73325c80b2c083177e08e674ef4	SPiCE	20	BRCA1	ENST00000471181	ENST00000471181.2	17	-	41243449	T	C	41243451	17|41246760|donor|actual
8f7f9a1443b30c2ace33c0bbfaf8d595	SPiCE	19	BRCA1	ENST00000471181	ENST00000471181.2	17	-	41243451	C	T	41243451	17|41246760|donor|actual
4434d311fe9cf4442e19441145fdd7a2	SPiCE	36	BRCA1	ENST00000471181	ENST00000471181.2	17	-	41247861	AC	A	41247862	17|41247863|donor|actual
6aa5377b0d80c24d66d453226452b585	SPiCE	23	BRCA1	ENST00000471181	ENST00000471181.2	17	-	41256137	A	C	41256138	17|41256200|donor|actual
de643a80831524d5322aaa07dee41529	SPiCE	7	BRCA1	ENST00000471181	ENST00000471181.2	17	-	41256884	C	G	41256884	17|41256893|donor|actual
9b030ea7e7f76e6ff99d85bfeeeceae7	SPiCE	4	BRCA1	ENST00000471181	ENST00000471181.2	17	-	41258471	A	G	41258472	17|41258494|donor|actual
e7111fe9b8a02ee09dd6870b2d56b752	SPiCE	3	BRCA1	ENST00000471181	ENST00000471181.2	17	-	41258472	C	A	41258472	17|41258494|donor|actual
da15e5191c8b3ace2bbca0d61b56480c	SPiCE	17	BRCA1	ENST00000471181	ENST00000471181.2	17	-	41258472	C	G	41258472	17|41258494|donor|actual
3f3e9a23b11be7f244a0b7d8bc1e9188	SPiCE	2	BRCA1	ENST00000471181	ENST00000471181.2	17	-	41258472	C	T	41258472	17|41258494|donor|actual
ea7b3aed5eff7df72e0e2db7f4da81a5	SPiCE	6	BRCA1	ENST00000471181	ENST00000471181.2	17	-	41258473	C	T	41258472	17|41258494|donor|actual
f8fbc7a886d08a099b305cefa8c4d539	SPiCE	16	BRCA1	ENST00000471181	ENST00000471181.2	17	-	41267745	G	A	41267742	17|41267746|donor|actual
42328294301e00906602ef46224923ae	SPiCE	67	TFR2	ENST00000462107	ENST00000462107.1	7	-	100225847	C	T	100225846	7|100225804|donor|actual
b35aaf31cfb8d17090fd41f272e2efe0	SPiCE	53	CFTR	ENST00000003084	ENST00000003084.6	7	+	117171168	G	A	117171169	7|117171076|donor|actual
31dc1b085b7158402c6afc00b815c597	SPiCE	52	CFTR	ENST00000003084	ENST00000003084.6	7	+	117171172	A	G	117171169	7|117171076|donor|actual
75c078ca5ee1a604f1dfc3c497d30df3	SPiCE	48	CFTR	ENST00000003084	ENST00000003084.6	7	+	117180401	G	A	117180401	7|117180367|donor|actual
22a724c6d67f35e29fd0c3b90482d8ec	SPiCE	49	CFTR	ENST00000003084	ENST00000003084.6	7	+	117282648	G	A	117282648	7|117282677|donor|actual
55c6bc1a9bbb8fe39de6b4d273d91598	Pros2008	10	NF1	ENST00000356175	ENST00000356175.3	17	+	29422385	C	T	29422388	17|29422384|donor|actual
0a44c07403e2ac9c54bb32840b3902ee	Pros2008	12	NF1	ENST00000356175	ENST00000356175.3	17	+	29528478	A	G	29528504	17|29528474|donor|actual
ccf78aaab788effcbee45d8f783f5a3a	savnet	1	ENSG00000104880	ENST00000359920	ENST00000359920.6	19	+	7529569	CGCAGGTG	C	7529577	19|7529600|donor|actual
b066c0ad85ff2e1fea2ed4598880e835	savnet	2	ENSG00000168488	ENST00000395547	ENST00000395547.2	16	+	28844676	G	T	28844676	16|28844629|donor|actual
27b6722a10da191cd9c1c8a2f8a05286	savnet	3	ENSG00000141867	ENST00000263377	ENST00000263377.2	19	-	15349534	C	T	15349553	19|15349536|donor|actual
d965ee2be6b1cc7c5472f1a61f19f6d8	savnet	4	ENSG00000146731	ENST00000275603	ENST00000275603.4	7	+	56125797	G	A	56125797	7|56125846|donor|actual
b63a01142c93f0c6f735289ccdf5350e	savnet	5	ENSG00000153140	ENST00000283122	ENST00000283122.3	5	-	89703515	C	T	89703515	5|89703509|donor|actual
123f88f6caf8f19e148506ca482f8092	savnet	6	ENSG00000180891	ENST00000577830	ENST00000577830.1	17	-	55945492	G	A	55945510	17|55945493|donor|actual
f6b644fb795cd7b6484fea54252e8e92	savnet	7	ENSG00000104823	ENST00000221418	ENST00000221418.4	19	-	39322304	A	C	39322360	19|39322303|donor|actual
6ea7c4bd118c274553b616362663c0db	savnet	8	ENSG00000197324	ENST00000359591	ENST00000359591.4	14	+	23345363	C	T	23345582	14|23345362|donor|actual
c9916423be6f1292ceebb7d77a8c106a	savnet	9	ENSG00000087269	ENST00000416614	ENST00000416614.2	4	-	2948138	C	A	2948138	4|2948065|donor|actual
de516de42bdb977cd6433fa0b586731d	savnet	10	ENSG00000122512	ENST00000265849	ENST00000265849.7	7	-	6022454	C	T	6022454	7|6022450|donor|actual
6d2bd8910131ae6764c477be7ecea70b	savnet	11	ENSG00000204764	ENST00000523189	ENST00000523189.1	5	+	170668124	C	A	170668147	5|170668122|donor|actual
46439764ff52ce8b4c2c933e7359cca1	savnet	12	ENSG00000141510	ENST00000269305	ENST00000269305.4	17	-	7579311	C	A	7579311	17|7579373|donor|actual
e240e3d25c6b1910c10906cda0de0895	savnet	13	ENSG00000141510	ENST00000269305	ENST00000269305.4	17	-	7579312	C	A	7579311	17|7579511|donor|actual
8e55f065ececd80e3a3b96080eaf7606	savnet	15	ENSG00000158545	ENST00000301011	ENST00000301011.5	16	+	88694629	C	T	88694528	16|88694628|donor|actual
623fbd4fda5302e18acee206bbcf05a5	savnet	16	ENSG00000196526	ENST00000420658	ENST00000420658.1	4	-	7817744	C	T	7817744	4|7817675|donor|actual
60794089f55cff178322f7166d8b11d9	savnet	17	ENSG00000176092	ENST00000527815	ENST00000527815.1	1	-	26655210	C	A	26655224	1|26655211|donor|actual
47baada24dfada0febbc9033248009cd	savnet	18	ENSG00000149925	ENST00000395248	ENST00000395248.1	16	+	30078983	G	A	30078983	16|30079041|donor|actual
63b9f5fb95d9b5ab2fa3d456b0b2f4e1	savnet	19	ENSG00000168096	ENST00000304283	ENST00000304283.4	16	-	4747255	C	T	4747333	16|4747253|donor|actual
19989df9d7c2c6afe7fb8b390caa2a04	savnet	20	ENSG00000100280	ENST00000357586	ENST00000357586.2	22	-	29745197	GCTGGCTCAC	G	29745206	22|29745182|donor|actual
19bfd915600c2cdbabd12d03a3a45625	savnet	21	ENSG00000134287	ENST00000256682	ENST00000256682.4	12	-	49334730	C	G	49334730	12|49334636|donor|actual
0ae8c6847672a518bccbb38b52f3a590	savnet	22	ENSG00000116584	ENST00000361247	ENST00000361247.4	1	-	155922418	C	A	155922418	1|155922569|donor|actual
af628a604af911c7fecf338586ff15ba	savnet	23	ENSG00000117713	ENST00000324856	ENST00000324856.7	1	+	27100390	G	A	27100390	1|27100425|donor|actual;1|27100442|donor|actual
cbaa825544b6dcf631930ac015408f2c	savnet	24	ENSG00000120805	ENST00000261636	ENST00000261636.8	12	-	101790168	G	C	101790176	12|101790172|donor|actual
829ba6e62c3f584552c1fb83ec11a591	savnet	25	ENSG00000100325	ENST00000397771	ENST00000397771.2	22	-	30198101	C	T	30197982	22|30198103|donor|actual
afae092a3d731e009776e4bfb4be4eb7	savnet	26	ENSG00000169696	ENST00000306729	ENST00000306729.7	17	+	79970159	G	A	79970160	17|79970086|donor|actual
cedee5702adf927b853f9dc0a05c837f	savnet	27	ENSG00000163399	ENST00000537345	ENST00000537345.1	1	+	116946596	C	T	116946598	1|116946595|donor|actual
de0fcbcc994a60a8187ba950508a9440	savnet	28	ENSG00000152234	ENST00000282050	ENST00000282050.2	18	-	43669842	C	T	43669788	18|43669844|donor|actual
d3d072be4f486161170415212357ebf4	savnet	29	ENSG00000168488	ENST00000395547	ENST00000395547.2	16	+	28838367	G	A	28838308	16|28838365|donor|actual
c024beec1effd7456ead90447911c99e	savnet	30	ENSG00000175711	ENST00000320865	ENST00000320865.3	17	-	81006550	T	C	81006544	17|81006549|donor|actual
a876effa4ba961940ee4aeb9b4c7baa9	savnet	31	ENSG00000076108	ENST00000551812	ENST00000551812.1	12	-	57009072	G	C	57008797	12|57009076|donor|actual
9a16d6a99f320cde4d5782f72998336d	savnet	32	ENSG00000185825	ENST00000458587	ENST00000458587.2	X	-	152968387	C	G	152968389	X|152968308|donor|actual
1e118c9bfea1f31f53ce31ff17dd547e	savnet	33	ENSG00000160469	ENST00000309383	ENST00000309383.1	19	+	55816954	G	C	55816955	19|55816951|donor|actual
7912b49b56c5c4f1fe7bc6da691c81d4	savnet	34	ENSG00000149260	ENST00000278559	ENST00000278559.3	11	+	76796098	G	T	76796098	11|76796005|donor|actual;11|76796126|donor|actual
3c4a45c557c3331df8df5aa8cf38aa90	savnet	35	ENSG00000108588	ENST00000225726	ENST00000225726.5	17	-	61829295	C	G	61829299	17|61829226|donor|actual;17|61829277|donor|actual
b54f08f42adfaa7ead2c2402c7128819	savnet	36	ENSG00000108588	ENST00000225726	ENST00000225726.5	17	-	61838273	C	G	61838273	17|61838288|donor|actual
ccd8f3504cc0d694bffec9e0d05e6bec	savnet	37	ENSG00000108091	ENST00000263102	ENST00000263102.6	10	-	61554234	G	C	61554230	10|61554238|donor|actual
4eaeb44d0f128e0f0de28b37ac77d715	savnet	38	ENSG00000085117	ENST00000227155	ENST00000227155.4	11	+	44640278	G	A	44640274	11|44640253|donor|actual
6af48201bd401d6b36113e4604945918	savnet	39	ENSG00000039068	ENST00000261769	ENST00000261769.5	16	+	68863653	C	G	68863701	16|68863649|donor|actual
ae0efd0f97157d816601c072dbbb7fd4	savnet	40	ENSG00000143126	ENST00000271332	ENST00000271332.3	1	+	109805873	C	T	109805890	1|109805872|donor|actual
f7206722e713c994376e986c29154cd4	savnet	41	ENSG00000138092	ENST00000380834	ENST00000380834.2	2	+	25016373	G	T	25016371	2|25016319|donor|actual
abd99627bf4a507d0fa5589ec3803b55	savnet	42	ENSG00000173575	ENST00000394196	ENST00000394196.4	15	+	93563489	G	A	93563489	15|93563515|donor|actual
c08c5176a668fe69664d80303262a266	savnet	43	ENSG00000171316	ENST00000423902	ENST00000423902.2	8	+	61764809	G	C	61764807	8|61764898|donor|actual
2a4fd7fe7f5be2e4cdd8ebfc53367bb2	savnet	44	ENSG00000101421	ENST00000217402	ENST00000217402.2	20	+	32436455	G	A	32436451	20|32436395|donor|actual
6a2e0e4c11a5829c20fa85e39edbcb96	savnet	45	ENSG00000213341	ENST00000370397	ENST00000370397.7	10	-	101959727	C	T	101959727	10|101959689|donor|actual
9ea50f5196833804f53a53fc32e78b37	savnet	46	ENSG00000188603	ENST00000569430	ENST00000569430.1	16	-	28493802	C	A	28493797	16|28493803|donor|actual
18674779d7ce58efc7c2db8fe769da57	savnet	47	ENSG00000114270	ENST00000328333	ENST00000328333.8	3	-	48611123	C	T	48611122	3|48611097|donor|actual
352caf5186c3afd0f979624ee14f0f29	savnet	48	ENSG00000184432	ENST00000333188	ENST00000333188.5	3	-	139102140	C	T	139102139	3|139102187|donor|actual
084d98f2d57463c7f69ab4758652ccd1	savnet	49	ENSG00000181789	ENST00000314797	ENST00000314797.6	3	+	128971204	G	A	128971205	3|128971226|donor|actual
2a823acb23ac04239b05e8f747e89f2d	savnet	50	ENSG00000214078	ENST00000317677	ENST00000317677.5	20	-	34219189	C	G	34219189	20|34219095|donor|actual
38d69d8055950cb36567d853cd2aeb7b	savnet	51	ENSG00000005339	ENST00000262367	ENST00000262367.5	16	-	3786650	C	T	3786650	16|3786630|donor|actual
1514f1474b593d5822c46fa2dce78915	savnet	52	ENSG00000005339	ENST00000262367	ENST00000262367.5	16	-	3808853	A	T	3808854	16|3809030|donor|actual
79fc604d83aa24d315ec5077031ffaad	savnet	53	ENSG00000005339	ENST00000262367	ENST00000262367.5	16	-	3819201	C	T	3819174	16|3819203|donor|actual
c734556bc952689a7fc90f242fb4f333	savnet	54	ENSG00000103316	ENST00000219599	ENST00000219599.3	16	-	21272573	A	T	21272574	16|21272529|donor|actual
84c60ac1b28c44a851fc38cda2a5ea08	savnet	55	ENSG00000124207	ENST00000262982	ENST00000262982.2	20	+	47707561	T	G	47707560	20|47707604|donor|actual
1dcd7045c63ead5e544e4ab861fdd5b8	savnet	56	ENSG00000144655	ENST00000273153	ENST00000273153.5	3	-	39185627	C	A	39185627	3|39185764|donor|actual
bfa080196b1ad58d3395d53afcfa509a	savnet	57	ENSG00000180891	ENST00000577830	ENST00000577830.1	17	-	55945484	C	T	55945510	17|55945487|donor|actual
68b7b027fcfacfe6108ec1cf45e3a927	savnet	58	ENSG00000135929	ENST00000258415	ENST00000258415.4	2	+	219679496	C	T	219679481	2|219679495|donor|actual
62a2f0bfc4608544c13bc4ee831f1c38	savnet	59	ENSG00000079785	ENST00000381341	ENST00000381341.2	2	+	15763704	G	T	15763707	2|15763703|donor|actual
7a9e800d2258e426ab8f7060684aaf7e	savnet	60	ENSG00000215301	ENST00000399959	ENST00000399959.2	X	+	41206266	G	T	41206266	X|41206271|donor|actual
29810a16f7030f5d310b84c10633bc17	savnet	61	ENSG00000136271	ENST00000258772	ENST00000258772.5	7	-	44611941	C	T	44611945	7|44612161|donor|actual
18af88b3c3327f696aaefe6d031a82fa	savnet	62	ENSG00000135829	ENST00000367549	ENST00000367549.3	1	+	182850557	C	G	182850561	1|182850556|donor|actual
9647f3fec1ac6a3adf61335ed78cdf38	savnet	63	ENSG00000007923	ENST00000377577	ENST00000377577.5	1	-	6696217	C	T	6696176	1|6696219|donor|actual
706917f50f9991c5404c43ab8105bac6	savnet	64	ENSG00000110011	ENST00000321685	ENST00000321685.3	11	+	64000337	G	A	64000338	11|64000284|donor|actual
060da65c0527809e7913843c7887cf8d	savnet	65	ENSG00000079805	ENST00000389253	ENST00000389253.4	19	+	10883304	G	A	10883305	19|10883368|donor|actual
80b6e6736d02491d7289542ba2a023e2	savnet	67	ENSG00000130158	ENST00000294618	ENST00000294618.7	19	-	11325227	A	G	11325228	19|11325270|donor|actual
cb49b8e857956e410b165c67e2034084	savnet	68	ENSG00000078401	ENST00000379375	ENST00000379375.5	6	+	12294642	G	A	12294638	6|12294663|donor|actual
af08fc93376f9416d95183b15bf7b463	savnet	69	ENSG00000167658	ENST00000309311	ENST00000309311.6	19	-	3984133	C	G	3984133	19|3984062|donor|actual;19|3984139|donor|actual
bebf703ddac81f6ada8d4446472924e0	savnet	70	ENSG00000173442	ENST00000309295	ENST00000309295.4	11	+	65347661	C	T	65347731	11|65347659|donor|actual
ea009d2ddf104618f93d8a2afc46659b	savnet	71	ENSG00000086232	ENST00000199389	ENST00000199389.6	7	-	6086641	T	C	6086622	7|6086645|donor|actual
2074826bb44c9a706d2fc64159bcc5d0	savnet	72	ENSG00000114867	ENST00000424196	ENST00000424196.1	3	+	184040744	T	G	184040743	3|184040723|donor|actual
68b2aae500d5830f9774b0271d6e3096	savnet	73	ENSG00000075151	ENST00000602326	ENST00000602326.1	1	-	21177746	C	T	21177750	1|21177807|donor|actual
cf88c1b9c362bf9408f907748d58f15a	savnet	74	ENSG00000088367	ENST00000338074	ENST00000338074.2	20	+	34807772	T	A	34807767	20|34807818|donor|actual
7109907f49d591c343792f5ea87ba5d1	savnet	75	ENSG00000187790	ENST00000267430	ENST00000267430.5	14	+	45668041	G	A	45668139	14|45668039|donor|actual
257ae44031d5f6b37059fc552e612ad1	savnet	76	ENSG00000004478	ENST00000001008	ENST00000001008.4	12	+	2909743	G	C	2909744	12|2909793|donor|actual
f13a7075022036160f19b8a7668ac48a	savnet	77	ENSG00000137166	ENST00000373060	ENST00000373060.1	6	+	41533702	G	C	41533703	6|41533659|donor|actual
645df24c0897ecbb7968855ba0e5537b	savnet	78	ENSG00000154451	ENST00000343435	ENST00000343435.5	1	-	89729419	C	T	89729418	1|89729449|donor|actual;1|89729454|donor|actual
cda1beb64841a0ba3aa8e1334caf985d	savnet	79	ENSG00000102886	ENST00000406256	ENST00000406256.3	16	-	30123629	C	T	30123626	16|30123631|donor|actual
68caccb67d9d8448838efdc77d469b0a	savnet	80	ENSG00000108262	ENST00000394869	ENST00000394869.3	17	-	27903237	C	T	27903237	17|27903322|donor|actual
affb170e1e827c0937dec8f1dcdb47dc	savnet	81	ENSG00000087460	ENST00000371100	ENST00000371100.4	20	+	57484639	G	A	57484635	20|57484624|donor|actual
368442aff23c80fab52978e6cdf84815	savnet	82	ENSG00000116906	ENST00000366647	ENST00000366647.4	1	+	231386813	G	T	231386890	1|231386810|donor|actual
0d98ae199ca18593ba8e5f47274e604d	savnet	83	ENSG00000125734	ENST00000264080	ENST00000264080.7	19	-	6734200	C	T	6734193	19|6734203|donor|actual
2164bf0cbf16ac1ddce9d3d95bd15ffc	savnet	84	ENSG00000173264	ENST00000411458	ENST00000411458.1	11	+	64055319	G	A	64055419	11|64055317|donor|actual
4154066362cb5e299c007b35f1962448	savnet	85	ENSG00000116478	ENST00000373548	ENST00000373548.3	1	+	32793283	G	C	32793279	1|32793242|donor|actual
5148161509ed7d57eebbcb0d97938ef5	savnet	86	ENSG00000204525	ENST00000376228	ENST00000376228.5	6	-	31237268	A	C	31237269	6|31237256|donor|actual
918116559fc8137b9c0e3c77ec2f93fa	savnet	87	ENSG00000204632	ENST00000428701	ENST00000428701.1	6	+	29797359	G	T	29797471	6|29797357|donor|actual
2d041361c6f95d951a6ded5bddbfcb64	savnet	88	ENSG00000165119	ENST00000376263	ENST00000376263.3	9	-	86586585	A	C	86586586	9|86586554|donor|actual
4ef332d44e8c488f2008427983407f52	savnet	89	ENSG00000086758	ENST00000342160	ENST00000342160.3	X	-	53611145	C	T	53611145	X|53611151|donor|actual
e2f2b8e04df9af9ceabed4c3db1a0358	savnet	90	ENSG00000216490	ENST00000407280	ENST00000407280.3	19	+	18288576	T	A	18288575	19|18288075|donor|actual
8786c64085248bf5046e669ceed703b2	savnet	91	ENSG00000104365	ENST00000520810	ENST00000520810.1	8	+	42179669	C	G	42179672	8|42179720|donor|actual
46b64fee1bd1050192a966bc529a464a	savnet	92	ENSG00000164941	ENST00000523731	ENST00000523731.1	8	+	95885644	C	T	95885706	8|95885643|donor|actual
9dbbb27df7c8b2e72836382114bc8cd8	savnet	93	ENSG00000135916	ENST00000326427	ENST00000326427.6	2	+	231742268	G	C	231742266	2|231742175|donor|actual
2676c3330cb570a5afb1787f4a5ba755	savnet	94	ENSG00000173801	ENST00000393931	ENST00000393931.3	17	-	39919236	T	C	39919234	17|39919240|donor|actual;17|39919306|donor|actual
12c318d4df8fc4c91ee65425ac2e99f8	savnet	95	ENSG00000147050	ENST00000377967	ENST00000377967.4	X	+	44921967	C	A	44921994	X|44921965|donor|actual
74409c75e167e40fc8e32c71e38bf56b	savnet	96	ENSG00000142687	ENST00000325722	ENST00000325722.3	1	-	35919962	C	G	35919962	1|35919926|donor|actual
ee5248635f1ea125e1224e08d0315d9d	savnet	97	ENSG00000167548	ENST00000301067	ENST00000301067.7	12	-	49421787	C	A	49421791	12|49421858|donor|actual
d76ead2c799dc63b6a02e707a670dc98	savnet	98	ENSG00000130702	ENST00000252999	ENST00000252999.3	20	-	60885545	G	T	60885474	20|60885547|donor|actual
f25ad2106e727abbaa35349a6d7cda0c	savnet	99	ENSG00000185896	ENST00000332556	ENST00000332556.4	13	+	113974731	G	A	113974786	13|113974729|donor|actual
a57ad7c21b68afa2c1a4fa1d6d54ab26	savnet	100	ENSG00000105486	ENST00000263274	ENST00000263274.7	19	-	48640695	C	T	48640778	19|48640698|donor|actual
bc41fbbd8c3bd8c509414e689f25334d	savnet	101	ENSG00000123384	ENST00000243077	ENST00000243077.3	12	+	57588463	C	T	57588483	12|57588462|donor|actual
04f598cbc3bc4faf37233088da35fe0c	savnet	102	ENSG00000007392	ENST00000293872	ENST00000293872.8	16	-	249172	G	T	249060	16|249174|donor|actual
c055fa327c45a15b6a5426115348da5a	savnet	103	ENSG00000173212	ENST00000369500	ENST00000369500.3	1	+	116666981	G	C	116666979	1|116667006|donor|actual
53fc676b8575fd1c93b60964d8b83318	savnet	104	ENSG00000127603	ENST00000545844	ENST00000545844.1	1	+	39827347	C	T	39827350	1|39827255|donor|actual
432d00d5725fe2072ce54ced7f472424	savnet	105	ENSG00000088888	ENST00000428216	ENST00000428216.2	20	+	3835297	A	G	3835389	20|3835297|donor|actual
9263b359a9b60ce50469ea4b03ed16a7	savnet	106	ENSG00000184634	ENST00000374080	ENST00000374080.3	X	+	70355032	G	A	70355104	X|70355030|donor|actual
282f84ac51f1876e412770417a82880e	savnet	107	ENSG00000117899	ENST00000261758	ENST00000261758.4	15	-	81274291	C	G	81274290	15|81279518|donor|actual
d5a9c783e72530d9caaaace17bd338b9	savnet	108	ENSG00000174197	ENST00000219905	ENST00000219905.7	15	+	42041126	G	T	42041126	15|42041179|donor|actual
20cf8e7e024de4217047d5791f38882d	savnet	109	ENSG00000102858	ENST00000262370	ENST00000262370.7	16	+	4714775	T	A	4714777	16|4714783|donor|actual
6fb3ad7262536c905c160e5d67d6df13	savnet	110	ENSG00000102858	ENST00000262370	ENST00000262370.7	16	+	4723658	CGT	C	4723659	16|4723746|donor|actual
b763b3fc2d011761907bd4b972a9f756	savnet	111	ENSG00000129534	ENST00000310806	ENST00000310806.4	14	-	45679581	A	C	45679582	14|45679638|donor|actual
53dfafda58a9777e47d415871613b919	savnet	112	ENSG00000101928	ENST00000370783	ENST00000370783.3	X	-	134033085	T	C	134033119	X|134033084|donor|actual
6536dd1ee2fa6bf39d705588a8922569	savnet	113	ENSG00000172172	ENST00000306185	ENST00000306185.3	8	-	121426223	CACTT	C	121426229	8|121430792|donor|actual
86a8f66a9a440cd8c14dd896766bfcb9	savnet	114	ENSG00000095002	ENST00000233146	ENST00000233146.2	2	+	47639699	G	T	47639700	2|47639738|donor|actual
96e0af18de5a8eacd1e6c99223cfaad7	savnet	115	ENSG00000145113	ENST00000463781	ENST00000463781.3	3	-	195479244	C	T	195479243	3|195479255|donor|actual
a81a94cb03119ea84f303e73d7e0501a	savnet	116	ENSG00000100345	ENST00000216181	ENST00000216181.5	22	-	36690136	A	G	36690137	22|36690069|donor|actual
d196bcbeba9113d23d9549776856362b	savnet	117	ENSG00000196535	ENST00000527372	ENST00000527372.1	17	-	27421758	G	T	27421667	17|27421760|donor|actual
3062e4f8053e7688d75ea20063bf551f	savnet	118	ENSG00000128641	ENST00000392318	ENST00000392318.3	2	+	192194756	G	T	192194756	2|192194787|donor|actual
2bcb454a71e425a8c2655754875fd527	savnet	119	ENSG00000128641	ENST00000392318	ENST00000392318.3	2	+	192279404	T	A	192279396	2|192279402|donor|actual
baf7659381d81d07e75bb068ac0c7076	savnet	120	ENSG00000138119	ENST00000359263	ENST00000359263.4	10	-	95072772	C	T	95072776	10|95072785|donor|actual
a088861a22e011eb7c34c229189ecf2a	savnet	121	ENSG00000205531	ENST00000380542	ENST00000380542.4	11	-	2975819	C	T	2975756	11|2975821|donor|actual
42dff5d20af31f3552d8d2c56637e32e	savnet	122	ENSG00000205531	ENST00000380542	ENST00000380542.4	11	-	2975752	C	G	2975756	11|2975821|donor|actual
a4055b9aa628b9b1d46a6f195213ddd8	savnet	123	ENSG00000189043	ENST00000339600	ENST00000339600.5	7	-	10979667	G	T	10979642	7|10979665|donor|actual
f6bb9c3dd3ad47fa908a115cb1759857	savnet	124	ENSG00000141905	ENST00000443272	ENST00000443272.2	19	+	3382241	G	A	3382242	19|3382247|donor|actual
6a3b79cab709a59a23fad3ae949393e2	savnet	125	ENSG00000164190	ENST00000282516	ENST00000282516.8	5	+	37059268	G	A	37059268	5|37059207|donor|actual
1fcf19b539fe9f99ba861554478036d3	savnet	126	ENSG00000136448	ENST00000592782	ENST00000592782.1	17	+	43175920	G	A	43175921	17|43175843|donor|actual
371dbb009bdd1b99db39e482916f3ec9	savnet	127	ENSG00000101104	ENST00000255136	ENST00000255136.3	20	+	43550380	C	A	43550373	20|43550378|donor|actual
cc2a9bd8529ba358ce853299f4bc356c	savnet	128	ENSG00000090060	ENST00000216277	ENST00000216277.8	14	+	97022284	G	A	97022285	14|97022307|donor|actual
ed5970b14d04e6c266a9736f1da868db	savnet	129	ENSG00000136940	ENST00000259467	ENST00000259467.4	9	-	125585294	C	A	125585294	9|125585240|donor|actual
90a9ca0c95f34db1c20059b3e570f0e2	savnet	130	ENSG00000079739	ENST00000371083	ENST00000371083.4	1	+	64117536	C	A	64117524	1|64117538|donor|actual
f08151a5778f4e3e65f9a3eed1f1b583	savnet	131	ENSG00000167085	ENST00000300408	ENST00000300408.3	17	-	47486461	G	A	47486403	17|47486466|donor|actual
7a86454d26e0d30fd5fd28c2d97736d8	savnet	132	ENSG00000116273	ENST00000377648	ENST00000377648.4	1	+	6676979	C	T	6676919	1|6676978|donor|actual
d959ab2264c3f1dda5199dd40b0e6c23	savnet	133	ENSG00000101464	ENST00000217446	ENST00000217446.3	20	-	33162908	C	T	33162907	20|33162911|donor|actual
749e1b464e5b108538738e78c47077bb	savnet	134	ENSG00000145675	ENST00000521381	ENST00000521381.1	5	+	67591144	ATACTTGATG	A	67591153	5|67591092|donor|actual;5|67591144|donor|actual
725fcc8938bf5343f1d6895fc9509225	savnet	135	ENSG00000184363	ENST00000331563	ENST00000331563.2	11	+	397662	G	A	397663	11|397659|donor|actual
9cf62a5490c39687d8301705bf08ba1a	savnet	136	ENSG00000124181	ENST00000373272	ENST00000373272.2	20	+	39794432	G	A	39794467	20|39794430|donor|actual
495e8171f98894b2b429e2c1b1ead106	savnet	137	ENSG00000178209	ENST00000322810	ENST00000322810.4	8	-	144996659	G	C	144996671	8|144996661|donor|actual
51917105b55900764ce5a08e2668015e	savnet	138	ENSG00000130827	ENST00000369682	ENST00000369682.3	X	+	153698957	A	G	153698955	X|153698998|donor|actual
bb28b01cf240a41d553c0461f0aa41a3	savnet	139	ENSG00000181222	ENST00000322644	ENST00000322644.6	17	+	7415666	G	C	7415664	17|7415508|donor|actual;17|7415614|donor|actual;17|7415687|donor|actual
9161fd6b3f845f7e98d1836eceb47b20	savnet	140	ENSG00000143190	ENST00000367866	ENST00000367866.2	1	+	167381395	G	A	167381542	1|167381393|donor|actual
386350d39d56d32609eec78984af73d4	savnet	141	ENSG00000204619	ENST00000376772	ENST00000376772.3	6	+	30035269	G	A	30035257	6|30035266|donor|actual
245a1eadbb57ecc88931c31731203cf0	savnet	142	ENSG00000105063	ENST00000412770	ENST00000412770.2	19	-	55753534	C	T	55753533	19|55753568|donor|actual
837c757899f691db31a270c6e62ee0dd	savnet	143	ENSG00000188191	ENST00000406797	ENST00000406797.1	7	-	624145	C	G	624144	7|624051|donor|actual
f6013d8ee944401d4c2316eacf239f14	savnet	144	ENSG00000110844	ENST00000548825	ENST00000548825.2	12	+	50035810	G	C	50035808	12|50035782|donor|actual
56d76bd11437f8acbd297cd2e4ae8a78	savnet	145	ENSG00000204469	ENST00000376033	ENST00000376033.2	6	+	31601079	C	T	31600770	6|31601074|donor|actual
b24b02979d374f20b724c23743904a7d	savnet	146	ENSG00000108344	ENST00000264639	ENST00000264639.4	17	+	38145172	G	C	38145073	17|38145175|donor|actual
70d33860bfdb08a990e9075d6e6ba65a	savnet	147	ENSG00000100994	ENST00000216962	ENST00000216962.4	20	+	25261745	C	A	25261749	20|25261743|donor|actual
f7afa428bdb2b5e57535463e93a6596f	savnet	148	ENSG00000172053	ENST00000306125	ENST00000306125.6	3	-	49135810	C	T	49135785	3|49135812|donor|actual
c685b3b8ef31cad12c71d958eacc1bc9	savnet	149	ENSG00000175582	ENST00000310653	ENST00000310653.6	11	-	73431888	C	G	73431890	11|73431848|donor|actual
8307a3ddad0135349c0f754656ca732d	savnet	150	ENSG00000188559	ENST00000202677	ENST00000202677.7	20	-	20453468	G	C	20453472	20|20453399|donor|actual
1c0a403f3ce149a5b4ee8de03043853b	savnet	151	ENSG00000010017	ENST00000011619	ENST00000011619.3	6	-	13644837	G	A	13644776	6|13644838|donor|actual
d81b5972609dcefe24656e5cac3e6256	savnet	152	ENSG00000118849	ENST00000237696	ENST00000237696.5	3	-	158422575	C	G	158422579	3|158422583|donor|actual;3|158422591|donor|actual;3|158422593|donor|actual
dcb225ddb252e7e4165c011e5c81fcdc	savnet	153	ENSG00000103479	ENST00000262133	ENST00000262133.6	16	+	53495763	G	A	53495763	16|53495768|donor|actual
431e338c912b09e043f8c45e6bbe7cfd	savnet	154	ENSG00000131051	ENST00000253363	ENST00000253363.6	20	-	34322864	G	T	34326889	20|34322867|donor|actual
a2548799cc55fa96d3828d181d902ec2	savnet	155	ENSG00000181827	ENST00000423270	ENST00000423270.1	15	-	56434995	C	A	56434975	15|56434995|donor|actual
834565b1236232c86a53015ee0731807	savnet	156	ENSG00000142676	ENST00000374550	ENST00000374550.3	1	+	24021260	C	G	24021282	1|24021256|donor|actual
fdefb28cfa17ca89fea972a0cbac9539	savnet	157	ENSG00000114767	ENST00000232888	ENST00000232888.6	3	-	51971684	C	T	51971684	3|51971711|donor|actual
307c51d8e0d2c78c95109ff843b028aa	savnet	158	ENSG00000100347	ENST00000350028	ENST00000350028.4	22	+	44385138	G	A	44385138	22|44384917|donor|actual
6106af47358b039ba05f0cbe20297cb2	savnet	159	ENSG00000133812	ENST00000256190	ENST00000256190.8	11	-	10051313	T	A	10051311	11|10051396|donor|actual
e3b369db88fb36f013dfcb078bbe86c8	savnet	160	ENSG00000120725	ENST00000394817	ENST00000394817.2	5	-	138362489	C	G	138362489	5|138362579|donor|actual
a3d8204d145a87952dcb1345361848d5	savnet	161	ENSG00000197506	ENST00000376238	ENST00000376238.4	9	-	86912168	C	T	86912135	9|86912170|donor|actual
8ce183d3af463fc9161cc66ad15ed9f2	savnet	162	ENSG00000080189	ENST00000372227	ENST00000372227.1	20	-	44979612	G	C	44980689	20|44979616|donor|actual
9c0cb1cd4482d87452db995a5afd65f3	savnet	163	ENSG00000129353	ENST00000335757	ENST00000335757.5	19	+	10747259	C	T	10747262	19|10747066|donor|actual
2069ccce31c928cfa0d74cb30c2bd543	savnet	164	ENSG00000090020	ENST00000263980	ENST00000263980.3	1	-	27428507	C	T	27428506	1|27428474|donor|actual
7960bbfea18fb6597b0fc8e89ed92f40	savnet	165	ENSG00000101596	ENST00000320876	ENST00000320876.6	18	+	2762210	C	A	2762235	18|2762208|donor|actual
600160a3a9d8130fa92223ea417c4256	savnet	166	ENSG00000182004	ENST00000414487	ENST00000414487.2	1	+	203830860	C	G	203830842	1|203830858|donor|actual
f7a70aaf46e47013859077325a3882d0	savnet	167	ENSG00000123352	ENST00000553127	ENST00000553127.1	12	+	49916641	G	A	49916637	12|49916645|donor|actual
331ded0872f8f5421fcd57c7f783ef32	savnet	168	ENSG00000133710	ENST00000359874	ENST00000359874.3	5	+	147477560	G	C	147477558	5|147477604|donor|actual
1aa9dbc84d690aec894a6b1b1fbb2203	savnet	169	ENSG00000167881	ENST00000307877	ENST00000307877.2	17	-	74053483	C	T	74053483	17|74053534|donor|actual
a38bd3d4a60b66492a58aee032549469	savnet	170	ENSG00000157216	ENST00000371320	ENST00000371320.3	1	-	54707833	TCACTGAGTTAG	T	54707836	1|54707847|donor|actual
9e1f97e1a321f62b3196666db7f87a90	savnet	171	ENSG00000101972	ENST00000218089	ENST00000218089.9	X	+	123190092	C	G	123190086	X|123190092|donor|actual
021c48b970b2fa275058fd9fa8c3075c	savnet	172	ENSG00000101972	ENST00000218089	ENST00000218089.9	X	+	123200110	C	T	123200113	X|123200109|donor|actual
c3ba98ffd713e8fcbc76a770a0f7565b	savnet	173	ENSG00000116030	ENST00000392246	ENST00000392246.2	2	-	203103160	T	C	203103162	2|203103112|donor|actual
6f34dd793c7304327e8b0a3eff9360d9	savnet	174	ENSG00000177156	ENST00000319006	ENST00000319006.3	11	+	763429	G	A	763520	11|763427|donor|actual
4f1315c4261a78067039946c18596911	savnet	175	ENSG00000198586	ENST00000431350	ENST00000431350.2	2	-	171853160	T	C	171853162	2|171853096|donor|actual
b8a6f5db68b7ea41487215f16dfad6fc	savnet	176	ENSG00000137076	ENST00000314888	ENST00000314888.9	9	-	35706192	C	T	35706192	9|35706203|donor|actual
ff8cda7a19898680babb9a621ac0c107	savnet	177	ENSG00000077147	ENST00000371142	ENST00000371142.4	10	-	98336516	T	C	98336390	10|98336514|donor|actual
4bb28c943d265e2b14dadb63488c317c	savnet	178	ENSG00000158604	ENST00000457408	ENST00000457408.2	7	-	44620691	C	T	44620691	7|44620727|donor|actual
9bec25eab270a54feaf42eb81558c18f	savnet	179	ENSG00000173726	ENST00000366607	ENST00000366607.4	1	-	235291907	C	G	235291909	1|235292027|donor|actual
65a974f9b8b7fd10c9c3de25b842df33	savnet	180	ENSG00000141510	ENST00000269305	ENST00000269305.4	17	-	7579325	G	T	7579311	17|7579327|donor|actual
f2f2f077077f1b2ee90ae4855c9f6058	savnet	181	ENSG00000127191	ENST00000247668	ENST00000247668.2	9	+	139793378	C	T	139793381	9|139793348|donor|actual
375222138199e12b63b3c732a59bdd75	savnet	182	ENSG00000106785	ENST00000341469	ENST00000341469.2	9	-	100862212	C	T	100862212	9|100862116|donor|actual
af50a286411aab225e31f01ea9f22297	savnet	183	ENSG00000163728	ENST00000296015	ENST00000296015.4	3	+	180324396	G	A	180324392	3|180324201|donor|actual
3b20b85a91f0155fd233dfce43acd5b6	savnet	184	ENSG00000198677	ENST00000358746	ENST00000358746.2	5	-	94858955	G	A	94858905	5|94858956|donor|actual
9394a9c0c513242987a06177ec6d1670	savnet	185	ENSG00000117862	ENST00000371626	ENST00000371626.4	1	-	52489189	T	C	52489162	1|52489188|donor|actual
92d99d19b048114f818c4c89ceb92efb	savnet	186	ENSG00000033178	ENST00000322244	ENST00000322244.5	4	-	68488545	T	G	68488548	4|68488504|donor|actual
94c5a76b959188f664808f39965ba9ae	savnet	187	ENSG00000136731	ENST00000259253	ENST00000259253.6	2	+	128878875	A	T	128878873	2|128878942|donor|actual
840855b4024bc9c82a7225c588655974	savnet	188	ENSG00000102226	ENST00000218348	ENST00000218348.3	X	+	47104477	G	A	47104486	X|47104474|donor|actual
39481c12af7d2cfaacc71c4a29272133	savnet	189	ENSG00000187555	ENST00000344836	ENST00000344836.4	16	-	9014215	C	T	9014215	16|9014195|donor|actual
68f8e3a39d7b0f870f8021ea0c69104c	savnet	190	ENSG00000147852	ENST00000382100	ENST00000382100.3	9	+	2651960	T	C	2651955	9|2651903|donor|actual
389481c1a89af02eee15d8eeda88515d	savnet	191	ENSG00000048707	ENST00000358136	ENST00000358136.3	1	+	12460348	G	T	12460388	1|12460346|donor|actual
eac343875291310c930d4278cfeb98ea	savnet	192	ENSG00000006715	ENST00000310301	ENST00000310301.4	7	-	38768287	C	G	38768291	7|38768306|donor|actual
22de5e077574b4c3f55bb34b6b99f0e2	savnet	193	ENSG00000006715	ENST00000310301	ENST00000310301.4	7	-	38812119	T	A	38812121	7|38812050|donor|actual;7|38812095|donor|actual
18cdbf5bd7a663579c9c0a7815de70dc	savnet	194	ENSG00000019102	ENST00000326621	ENST00000326621.5	11	-	124621319	TGGATG	T	124621318	11|124621323|donor|actual
53f624cd1a0008bd4d10b9e8ff6f3aac	savnet	195	ENSG00000136709	ENST00000322313	ENST00000322313.4	2	-	128471085	G	C	128471156	2|128471089|donor|actual
190db59234f702ffb49e5da94038bffc	savnet	196	ENSG00000075702	ENST00000401500	ENST00000401500.2	19	+	36593977	G	A	36593977	19|36593945|donor|actual
96591210485e6fdf1b6fe3a51d926efa	savnet	197	ENSG00000109046	ENST00000262394	ENST00000262394.2	17	+	25636303	G	T	25636299	17|25636192|donor|actual;17|25636252|donor|actual
dca80d9e79498f312fb4ab88362c76c6	savnet	198	ENSG00000134744	ENST00000257177	ENST00000257177.4	1	-	52896986	G	C	52896684	1|52896988|donor|actual
a05a8fd90e47597dd86677966a8a8e0d	savnet	199	ENSG00000136247	ENST00000396706	ENST00000396706.2	7	+	6621125	G	T	6620310	7|6621122|donor|actual
b17831d2248a89199045170abcadfc0a	savnet	200	ENSG00000090861	ENST00000261772	ENST00000261772.8	16	-	70292030	G	A	70291935	16|70292031|donor|actual
82e3e54edaf091b06fa5754a37f9e6fa	savnet	201	ENSG00000100997	ENST00000376542	ENST00000376542.3	20	-	25303958	C	G	25303960	20|25319520|donor|actual;20|25319855|donor|actual
d782a5d5d5a318790ea0384670f5a5e1	savnet	202	ENSG00000101473	ENST00000217455	ENST00000217455.4	20	-	44482483	T	C	44483797	20|44482487|donor|actual
f05677c968a87fcf52507c65bc64accf	savnet	203	ENSG00000158859	ENST00000367996	ENST00000367996.5	1	-	161166344	C	A	161166346	1|161166520|donor|actual;1|161166600|donor|actual
6d8135c08f72d54e61fcee68d232b0e3	savnet	204	ENSG00000101444	ENST00000217426	ENST00000217426.2	20	-	32873245	C	A	32873245	20|32873317|donor|actual
56e11dd690193c3cbce8a80351fa9416	savnet	205	ENSG00000111275	ENST00000261733	ENST00000261733.2	12	+	112237855	C	T	112237868	12|112237854|donor|actual;12|112237858|donor|actual
16cd9928b5c61333008feec7e98ce33d	savnet	206	ENSG00000111275	ENST00000261733	ENST00000261733.2	12	+	112241782	G	C	112241778	12|112241744|donor|actual
ca682457f85bac8deabbdcf6d41e8f60	savnet	207	ENSG00000141552	ENST00000357385	ENST00000357385.3	17	+	79852362	G	A	79852463	17|79852360|donor|actual
d4ce3b7552da96c072b7c3c70a96a158	savnet	208	ENSG00000145362	ENST00000357077	ENST00000357077.4	4	+	114117624	T	C	114117623	4|114117638|donor|actual
08361ac528182b964edfc3582c451673	savnet	209	ENSG00000206560	ENST00000399451	ENST00000399451.2	3	-	15718469	G	T	15718480	3|15718471|donor|actual
5e4c781e52e82da9ff42d20dbd05f16d	savnet	210	ENSG00000157500	ENST00000288266	ENST00000288266.3	3	+	57301825	G	C	57301821	3|57301907|donor|actual
087a983b22673977e3361ada13b4b076	savnet	211	ENSG00000095139	ENST00000264028	ENST00000264028.4	11	+	118468587	A	G	118468627	11|118468588|donor|actual
cbeaf3992d0bfbd969f10dc2572f44ca	savnet	212	ENSG00000132694	ENST00000368194	ENST00000368194.3	1	-	156921363	A	G	156921364	1|156921325|donor|actual
d37ffbf07219d405cd58d828146acc80	savnet	213	ENSG00000196914	ENST00000397843	ENST00000397843.2	11	+	120352172	G	T	120352286	11|120352170|donor|actual
ee6a8da80e1d64d311080ee9f6bbf779	savnet	214	ENSG00000113369	ENST00000265138	ENST00000265138.3	5	-	90671327	C	T	90671327	5|90671316|donor|actual
248de191f0baa4319b97626040a4436c	savnet	215	ENSG00000153317	ENST00000357668	ENST00000357668.1	8	-	131130405	A	G	131130406	8|131130417|donor|actual
84d9968827d8f2cc0c96f4d9a965e6a1	savnet	216	ENSG00000169093	ENST00000381317	ENST00000381317.3	X	-	1531623	A	G	1531624	X|1531606|donor|actual
b30e79490e041fe891cd2cd54b359808	savnet	217	ENSG00000175224	ENST00000528494	ENST00000528494.1	11	+	46667542	A	T	46667540	11|46667556|donor|actual
23cb359865bff5f50bffebd3bb4e2c74	savnet	218	ENSG00000123472	ENST00000576409	ENST00000576409.1	1	-	47130954	C	T	47130927	1|47130956|donor|actual
7813964e3acf1ed994a9a556bf8193ff	savnet	219	ENSG00000087586	ENST00000395909	ENST00000395909.4	20	-	54961390	G	A	54961312	20|54961391|donor|actual
a1df4e86cb1dfdfd00fe3c941f07fbec	savnet	220	ENSG00000182272	ENST00000329962	ENST00000329962.6	11	+	375759	A	G	375774	11|375758|donor|actual
fdad80cea9c7c3c9d3a84a7a4d24a9ff	savnet	221	ENSG00000198604	ENST00000360310	ENST00000360310.1	14	-	35242776	A	G	35242777	14|35242794|donor|actual
ae97f11db75a4b09f9eceb2ebcfc4acb	savnet	222	ENSG00000103507	ENST00000394951	ENST00000394951.1	16	+	31121625	G	A	31121646	16|31121623|donor|actual
9b8ece250c1dbf6caf19fa93512acdcd	savnet	223	ENSG00000012048	ENST00000471181	ENST00000471181.2	17	-	41276033	C	T	41276033	17|41276753|donor|actual
0ceaac0c95361fd6380efe12cac4d82e	savnet	224	ENSG00000108561	ENST00000225698	ENST00000225698.4	17	-	5336607	A	G	5336612	17|5336596|donor|actual
afef4bc4fa3baa13a1d310828308adee	savnet	225	ENSG00000243317	ENST00000507606	ENST00000507606.1	7	+	135357557	A	T	135357555	7|135357624|donor|actual
a852ff26022eccb54ad127f58b69c07a	savnet	226	ENSG00000160345	ENST00000429260	ENST00000429260.2	9	-	138390428	T	A	138390430	9|138391288|donor|actual
fe967ebc54a84244c9cbef22b351b201	savnet	227	ENSG00000084774	ENST00000264705	ENST00000264705.4	2	+	27447710	A	G	27447745	2|27447706|donor|actual
629d25406989cdbb3e6fcc97064a208c	savnet	228	ENSG00000138764	ENST00000316355	ENST00000316355.5	4	+	78082129	G	T	78082125	4|78081987|donor|actual;4|78081989|donor|actual;4|78081995|donor|actual
27eae4bc4f7d777d425f9c4490a26456	savnet	229	ENSG00000039068	ENST00000261769	ENST00000261769.5	16	+	68844245	G	A	68844245	16|68844166|donor|actual
66872d9c9524515a24e209396ee8ec7f	savnet	230	ENSG00000039068	ENST00000261769	ENST00000261769.5	16	+	68844247	A	G	68844245	16|68844166|donor|actual
f513d3e08ba54bb5afeb6dab592fece2	savnet	231	ENSG00000039068	ENST00000261769	ENST00000261769.5	16	+	68844244	G	A	68844245	16|68844166|donor|actual;16|68844233|donor|actual
39d98b2fbf0c0099da8fc56207614464	savnet	232	ENSG00000039068	ENST00000261769	ENST00000261769.5	16	+	68842470	GGT	G	68842471	16|68842408|donor|actual
6250b9b24578d3d2e8047899c93a51c7	savnet	233	ENSG00000111276	ENST00000228872	ENST00000228872.4	12	+	12871894	T	G	12871889	12|12871877|donor|actual;12|12871960|donor|actual
894adaa3086aba842bccd6bc6c7f4af9	savnet	234	ENSG00000170004	ENST00000380358	ENST00000380358.4	17	+	7801884	G	A	7801914	17|7801882|donor|actual
8800ccc4102fa64f0b78cf2e229f940c	savnet	235	ENSG00000111642	ENST00000357008	ENST00000357008.2	12	-	6715439	C	T	6715439	12|6715372|donor|actual
e286d6e38c3c1521055576bdfdbd094d	savnet	236	ENSG00000109572	ENST00000347613	ENST00000347613.4	4	+	170557240	G	T	170557240	4|170541834|donor|actual
50079d0864376f3b8e924d2c6fe6a911	savnet	237	ENSG00000120885	ENST00000316403	ENST00000316403.10	8	-	27472173	GGTCAGCGGCACCCT	G	27472171	8|27472185|donor|actual
fe8cfa8920c41003e50d8c0908efd586	savnet	238	ENSG00000125107	ENST00000317147	ENST00000317147.5	16	-	58570976	G	C	58570892	16|58570980|donor|actual
eefa96585247351bfef162c4f16aa3ae	savnet	239	ENSG00000138495	ENST00000261070	ENST00000261070.2	3	-	119396062	C	T	119396050	3|119396064|donor|actual
04aba96e8c0a4204a330020e60d857c2	savnet	240	ENSG00000071894	ENST00000349769	ENST00000349769.3	8	-	145621563	C	T	145621562	8|145621557|donor|actual
65c0e913cf78c1f1bcce9f6b5f5cd680	savnet	241	ENSG00000166426	ENST00000299529	ENST00000299529.6	15	+	78632841	G	C	78632841	15|78632889|donor|actual
b22f212b14a9d4e14d74819aac387805	savnet	242	ENSG00000102974	ENST00000264010	ENST00000264010.4	16	+	67645512	GAAAGGTAA	G	67645517	16|67645033|donor|actual;16|67645475|donor|actual
34905cf1e715e4c7f69122ced7369afc	savnet	243	ENSG00000186160	ENST00000334194	ENST00000334194.3	1	+	47533338	A	C	47533340	1|47533247|donor|actual
d50e0e447514cda0c2e4dfcd2bfc0df7	savnet	244	ENSG00000113758	ENST00000292385	ENST00000292385.5	5	-	176885058	C	G	176885058	5|176885363|donor|actual
3f87aae32efbe9af5516ec5d2ab3fd52	savnet	245	ENSG00000244274	ENST00000372710	ENST00000372710.3	20	+	44037247	G	GT	44037247	20|44037279|donor|actual
da58800f9faacc72800a8e2065dd8032	savnet	246	ENSG00000007968	ENST00000361729	ENST00000361729.2	1	-	23857034	C	A	23857033	1|23857585|donor|actual
6eec7f878069d45f231c4990f55dd6a5	savnet	247	ENSG00000100908	ENST00000419198	ENST00000419198.2	14	-	24610302	TCCAACGGAGGCA	T	24610315	14|24610330|donor|actual
f71a87b00eea14153e21f3d7038e081a	savnet	248	ENSG00000104884	ENST00000391945	ENST00000391945.4	19	-	45862040	T	C	45864781	19|45862039|donor|actual
7a244d8cfaf27cc0d64b52d82992b230	savnet	249	ENSG00000134899	ENST00000355739	ENST00000355739.4	13	+	103506498	C	T	103506223	13|103506493|donor|actual
d861e39a29aae198aaa427b2d27c87c4	savnet	250	ENSG00000157557	ENST00000360214	ENST00000360214.3	21	+	40186977	C	G	40186906	21|40186978|donor|actual
3a3d9ee5a4056fcd7d6ae8d107fd5c63	savnet	251	ENSG00000106125	ENST00000265299	ENST00000265299.6	7	+	30825583	CTGGGCCCATCGCCAGCTCCCCACAGG	C	30825609	7|30825574|donor|actual
77146bfb051343b9e2469a76a2da8f6a	savnet	252	ENSG00000153558	ENST00000484457	ENST00000484457.1	3	+	33416911	G	T	33416911	3|33416999|donor|actual
21531ac35e61f69072af33dc02103979	savnet	253	ENSG00000107485	ENST00000379328	ENST00000379328.3	10	+	8111558	C	CAATA	8111562	10|8111566|donor|actual
e5b3b22a7bd4fb233da8b47c01fe8882	savnet	254	ENSG00000125447	ENST00000245541	ENST00000245541.6	17	-	73238918	C	T	73238911	17|73238920|donor|actual
1df54f3b89cf5d48f78e9e013c42e903	savnet	255	ENSG00000121957	ENST00000406462	ENST00000406462.2	1	+	109466838	T	C	109466837	1|109466762|donor|actual;1|109466841|donor|actual
0b6ba627eb272f2296be6288d2142664	savnet	256	ENSG00000094631	ENST00000334136	ENST00000334136.5	X	+	48682704	G	C	48682705	X|48682458|donor|actual;X|48682716|donor|actual;X|48682774|donor|actual
50d929959ae68ae8fc20eb39125ce626	savnet	257	ENSG00000106049	ENST00000265395	ENST00000265395.2	7	-	27570801	T	C	27570810	7|27570805|donor|actual
ba52c69ab88e6bfc61709fb7dd208003	savnet	258	ENSG00000127483	ENST00000312239	ENST00000312239.5	1	-	21097424	T	A	21097422	1|21097409|donor|actual
57ded2618f114ee261bafb41e3e3ef1d	savnet	259	ENSG00000153936	ENST00000370550	ENST00000370550.5	1	+	87538857	T	C	87538856	1|87538745|donor|actual
1083a2d4a4d489d02b9f87c9ff201591	savnet	260	ENSG00000080824	ENST00000334701	ENST00000334701.7	14	-	102549872	TGTTCTCTTACCTGTG	T	102549882	14|102549977|donor|actual
0eb24a31b5a45b5be020e5d2f2e13f0a	savnet	262	ENSG00000101052	ENST00000373030	ENST00000373030.3	20	+	42265888	A	G	42265894	20|42265888|donor|actual
ffcb324ab08e2199d314cf8e287296c7	savnet	263	ENSG00000140443	ENST00000268035	ENST00000268035.6	15	+	99456511	G	A	99456512	15|99456479|donor|actual
57226af886dc4106b96f72c6a6f1957f	savnet	264	ENSG00000198700	ENST00000361565	ENST00000361565.4	1	+	201842157	G	T	201842090	1|201842154|donor|actual
0aa0520c46847d6c991d339a7a6596f8	savnet	265	ENSG00000198399	ENST00000355123	ENST00000355123.4	2	-	24483971	A	ATACCTG	24483974	2|24483970|donor|actual
d95127187ca40f9309137ee12d5ad63e	savnet	266	ENSG00000120733	ENST00000314358	ENST00000314358.5	5	+	137721882	G	A	137722311	5|137721880|donor|actual
c0b9cffceb47c9ac0565616ccd11df2a	savnet	267	ENSG00000147050	ENST00000377967	ENST00000377967.4	X	+	44969495	G	C	44969495	X|44969512|donor|actual
ba9513c9d3a09efa0a7e33e13249ebce	savnet	268	ENSG00000147050	ENST00000377967	ENST00000377967.4	X	+	44969496	T	G	44969495	X|44969512|donor|actual
352a4df6bd32846493a98c1ba3a82a4b	savnet	269	ENSG00000138688	ENST00000264501	ENST00000264501.4	4	+	123254965	G	T	123254965	4|123254986|donor|actual
ba4ed62632061c7cac1e3a013f125fe4	savnet	271	ENSG00000182481	ENST00000537025	ENST00000537025.2	17	+	66040147	A	G	66040188	17|66040143|donor|actual
cbfe2ab4770887d135653252742bd228	savnet	272	ENSG00000172037	ENST00000418109	ENST00000418109.1	3	-	49163484	G	T	49163399	3|49163486|donor|actual
50dd4b9cd259c8141dcf37879a5419e4	savnet	273	ENSG00000002834	ENST00000318008	ENST00000318008.6	17	+	37054773	G	C	37054773	17|37054869|donor|actual
c1695e320ce0eca4b02252f57e809eb0	savnet	274	ENSG00000153395	ENST00000283415	ENST00000283415.3	5	-	1466859	C	T	1466863	5|1466968|donor|actual
5644779d8e2f84e7490210320ae184f0	savnet	275	ENSG00000110514	ENST00000311027	ENST00000311027.5	11	+	47330255	G	C	47330251	11|47330214|donor|actual
3e7c39d89085cf0eee51bc7aa5aff0e2	savnet	276	ENSG00000102158	ENST00000358075	ENST00000358075.6	X	-	77130922	T	C	77130924	X|77131076|donor|actual
8ea5b9aa0d86efe61e3a1dcf0430fa7a	savnet	277	ENSG00000104774	ENST00000456935	ENST00000456935.2	19	-	12760743	C	A	12760726	19|12760743|donor|actual
2649a699288e0c28937261b9b6db45eb	savnet	278	ENSG00000065559	ENST00000353533	ENST00000353533.5	17	+	11984852	G	T	11984848	17|11969567|donor|actual
69da5395ce62d773d67ae6f0ca724dc2	savnet	279	ENSG00000129933	ENST00000392313	ENST00000392313.6	19	+	19451685	A	C	19451683	19|19451728|donor|actual
9ec609a2c4566243444d9d9c0c0a1ea9	savnet	280	ENSG00000139793	ENST00000345429	ENST00000345429.6	13	+	97999169	T	A	97999322	13|97999166|donor|actual
f0cdcbaa4f55e8a162e754a9d726cec5	savnet	281	ENSG00000037757	ENST00000040663	ENST00000040663.6	19	+	13875911	CGGTCCGGGAGA	C	13875924	19|13875913|donor|actual;19|13875944|donor|actual
ec4016f025485c61c02cbbf5964724d2	savnet	282	ENSG00000112996	ENST00000507110	ENST00000507110.1	5	+	44813385	G	A	44813385	5|44813418|donor|actual
43e14480992c56d60b3e05adba75f056	savnet	283	ENSG00000163719	ENST00000296003	ENST00000296003.4	3	+	9725000	T	G	9724929	3|9725001|donor|actual
4104e5040bc7bd650f9b946afd8196cd	savnet	284	ENSG00000146085	ENST00000274813	ENST00000274813.3	6	-	49425402	A	T	49425403	6|49425611|donor|actual
703c20b7b541cb5864de2a707eff3034	savnet	285	ENSG00000133026	ENST00000360416	ENST00000360416.3	17	-	8416854	ACCTGCTGGTGCTTCCGCTCCATCTCCT	A	8416855	17|8416918|donor|actual
873cc1efea1c3fedef0a6821173316c6	savnet	286	ENSG00000100345	ENST00000216181	ENST00000216181.5	22	-	36680450	T	G	36680448	22|36680436|donor|actual;22|36680490|donor|actual
238c0922cf1e9699c7060ea037f59685	savnet	287	ENSG00000145911	ENST00000274605	ENST00000274605.5	5	+	177546866	G	A	177546915	5|177546868|donor|actual
d82b9c750bd1ae18262093e1bc131454	savnet	288	ENSG00000141027	ENST00000268712	ENST00000268712.3	17	-	15973477	A	G	15973478	17|15973638|donor|actual
f7c527782c8f025e6d2cbe5eeafe8297	savnet	289	ENSG00000077150	ENST00000369966	ENST00000369966.3	10	+	104160243	TTGAGGG	T	104160249	10|104160095|donor|actual
5681f76b7a910308adf09aa57c5173bc	savnet	290	ENSG00000184967	ENST00000330579	ENST00000330579.1	12	+	132636742	G	T	132636743	12|132636704|donor|actual
d0d980ee35c57d66c506aea8247b2d5d	savnet	292	ENSG00000124006	ENST00000404537	ENST00000404537.1	2	-	220428132	G	A	220428076	2|220428133|donor|actual
0db634c95c5bea015ff3e7e915592fd9	savnet	293	ENSG00000124006	ENST00000404537	ENST00000404537.1	2	-	220429964	C	T	220429963	2|220430020|donor|actual;2|220430023|donor|actual;2|220430158|donor|actual
f3791f62d5d8e78c66c9ecf01dab7f70	savnet	294	ENSG00000178685	ENST00000313028	ENST00000313028.7	8	-	145060525	C	T	145060525	8|145060516|donor|actual
206f09a18e713fdc80f2f2e8aca4beb1	savnet	295	ENSG00000129484	ENST00000250416	ENST00000250416.5	14	+	20824559	G	A	20824594	14|20824557|donor|actual
74d38c9ebafeb31a5b87994cfde18d6e	savnet	296	ENSG00000090097	ENST00000461554	ENST00000461554.1	3	-	51995174	A	G	51995175	3|51995147|donor|actual
572f937c3a70c999c436364f178272f6	savnet	297	ENSG00000106333	ENST00000223061	ENST00000223061.5	7	+	100203382	C	G	100203436	7|100203383|donor|actual
634b63b3804373b44b6cec3ec0d19482	savnet	298	ENSG00000099139	ENST00000545128	ENST00000545128.1	9	+	78774090	A	C	78774088	9|78774067|donor|actual
b60fd06a5bef14eee825e83723e83cb8	savnet	299	ENSG00000088356	ENST00000202017	ENST00000202017.4	20	-	30534319	T	C	30534298	20|30534323|donor|actual
e70b2eb507854b664b9046833e3d76d5	savnet	300	ENSG00000146247	ENST00000275034	ENST00000275034.4	6	-	79664523	A	ATACT	79664530	6|79664526|donor|actual
cf93d262a655b050687069b4d4d8aeb2	savnet	301	ENSG00000145675	ENST00000521381	ENST00000521381.1	5	+	67591129	AAAGACGAGAGACCAATACTTG	A	67591153	5|67591130|donor|actual
6fc916bc5f9e3d862aad335bb266993b	savnet	303	ENSG00000154217	ENST00000581322	ENST00000581322.1	17	+	65683305	G	A	65671659	17|65683272|donor|actual
78deb6dccd9d523745a616ee3783985b	savnet	304	ENSG00000143850	ENST00000272203	ENST00000272203.3	1	-	204210812	C	T	204210812	1|204210846|donor|actual
9ba56fff3e8a1c9aadea7325e7c93f8c	savnet	305	ENSG00000099817	ENST00000215587	ENST00000215587.7	19	-	1089926	G	A	1089882	19|1089927|donor|actual
464bc8f165a96e23f1ec55589e0de2ff	savnet	306	ENSG00000128059	ENST00000264220	ENST00000264220.2	4	-	57272683	T	C	57272660	4|57272687|donor|actual
07772f6591c1871fa6c239dd4cf70a8c	savnet	307	ENSG00000171862	ENST00000371953	ENST00000371953.3	10	+	89692975	TTTCTATGGGGAAGTAAGGACCAGAGACAAAAAGGTAAG	T	89693009	10|89691881|donor|actual
eeb76442bb7b2710fddf0a88562eaf91	savnet	308	ENSG00000171862	ENST00000371953	ENST00000371953.3	10	+	89692886	T	G	89693009	10|89692887|donor|actual
2c01a0c3a03f1b5ac5458aa0a00557ef	savnet	309	ENSG00000100994	ENST00000216962	ENST00000216962.4	20	+	25257395	T	C	25257394	20|25257429|donor|actual
059d50d6d180c03885c7d4d4a81afaaf	savnet	310	ENSG00000170471	ENST00000262879	ENST00000262879.6	20	+	37117266	G	A	37117262	20|37117172|donor|actual
f092d0f6da39eb71e9d185ffdf827a09	savnet	311	ENSG00000165105	ENST00000376447	ENST00000376447.3	9	-	85640687	T	C	85640689	9|85671905|donor|actual
fc9a3dfaa66b5d39e9736ac0a06ce447	savnet	312	ENSG00000168214	ENST00000342295	ENST00000342295.1	4	+	26426105	A	C	26426102	4|26426051|donor|actual
bcd21b3c6b0326f597ca941f77acca46	savnet	313	ENSG00000155906	ENST00000367303	ENST00000367303.4	6	-	151738413	C	A	151738413	6|151738419|donor|actual
b8ce5c4c3cdfba3e793a24a363df16af	savnet	314	ENSG00000105193	ENST00000251453	ENST00000251453.3	19	-	39926258	G	C	39926246	19|39926256|donor|actual
75de2b997c51b57c45261a647b8295d8	savnet	315	ENSG00000137154	ENST00000380394	ENST00000380394.4	9	-	19379494	T	C	19379484	9|19379498|donor|actual
2e75c3df9efea17faad7f56b501062a9	savnet	316	ENSG00000133318	ENST00000377819	ENST00000377819.5	11	+	63523640	AAAGT	A	63523643	11|63523675|donor|actual
db9c952d52d2aff28bc5f146d4d6d15f	savnet	317	ENSG00000159216	ENST00000300305	ENST00000300305.3	21	-	36171595	T	TA	36171597	21|36171534|donor|actual
48ca7d663e87d159f7b46d6f91fce714	savnet	318	ENSG00000159216	ENST00000300305	ENST00000300305.3	21	-	36252853	C	G	36252853	21|36252876|donor|actual
1cedfc4b83b34d080b8817e6af32c6e0	savnet	319	ENSG00000159216	ENST00000300305	ENST00000300305.3	21	-	36259130	GGGCCAGTA	G	36259139	21|36259223|donor|actual;21|36261973|donor|actual
e0e33ad47b519be50008d3338100debd	savnet	320	ENSG00000148396	ENST00000313050	ENST00000313050.7	9	-	139342536	C	T	139342535	9|139342460|donor|actual
d136b1a75013c332c1503b769e9d424b	savnet	321	ENSG00000187764	ENST00000450295	ENST00000450295.1	9	-	92008472	C	T	92008476	9|92008480|donor|actual
bf6f299164004b5c31c6b2e8588bd10f	savnet	322	ENSG00000138468	ENST00000394095	ENST00000394095.2	3	-	101050803	A	C	101050828	3|101050807|donor|actual
abce5d0a7c52d1c8ddd617977aad7941	savnet	323	ENSG00000198964	ENST00000361781	ENST00000361781.2	10	-	52103557	C	A	52103251	10|52103557|donor|actual
75b8f2a2a0d2afaec07f0e9c358005d4	savnet	324	ENSG00000148341	ENST00000372564	ENST00000372564.3	9	-	131772046	G	A	131772049	9|131771970|donor|actual
3413d128ef9661bafe433df6ae40cb3e	savnet	325	ENSG00000110911	ENST00000394904	ENST00000394904.3	12	-	51392952	C	T	51392956	12|51392949|donor|actual
01a2f6133254da0b3e0b5fa929744927	savnet	326	ENSG00000124067	ENST00000422611	ENST00000422611.2	16	-	67985720	A	G	67985725	16|67985737|donor|actual
5172c880dd40e905ee3a591627178e26	savnet	327	ENSG00000115902	ENST00000234256	ENST00000234256.3	2	+	65243809	T	C	65243808	2|65243862|donor|actual
ea7fd7ea593f8c35d02a6242cf67560e	savnet	328	ENSG00000164209	ENST00000355943	ENST00000355943.3	5	+	110091225	A	G	110091222	5|110084380|donor|actual
43fd6ec3d3cfd8d1efef43c2b8190cf9	savnet	329	ENSG00000121073	ENST00000240333	ENST00000240333.6	17	-	47781460	A	G	47781461	17|47781419|donor|actual;17|47781432|donor|actual
e5f0348ba87d891b713de1d4ee1d0719	savnet	330	ENSG00000102038	ENST00000371122	ENST00000371122.4	X	-	128631871	A	T	128631821	X|128631869|donor|actual
5d2bcdc3a512ca4e8c2a0e6d5d3b1105	savnet	331	ENSG00000101596	ENST00000320876	ENST00000320876.6	18	+	2732390	A	G	2732491	18|2732386|donor|actual
ab04dcd7105db7f00e293a176cdd7111	savnet	332	ENSG00000164975	ENST00000380821	ENST00000380821.3	9	+	15423978	C	G	15423985	9|15423974|donor|actual
b204f5a32fd3d2123cbc3b1d6f98be1e	savnet	333	ENSG00000063176	ENST00000245222	ENST00000245222.4	19	+	49129267	C	T	49129620	19|49129266|donor|actual
c4a7480bfe080dd0d04dbc66bc8c06c9	savnet	334	ENSG00000137767	ENST00000260324	ENST00000260324.7	15	+	45968399	A	T	45968509	15|45968396|donor|actual
6a32e7cf79bba5a416ab03c59704ca5a	savnet	335	ENSG00000116754	ENST00000370950	ENST00000370950.3	1	+	70716188	T	C	70716187	1|70716181|donor|actual
d441c33187d9f630e92272c7869b787b	savnet	336	ENSG00000149136	ENST00000278412	ENST00000278412.2	11	-	57099625	C	A	57099625	11|57099590|donor|actual;11|57099663|donor|actual
4acbdf6cb6c234bddf229314c269fe49	savnet	337	ENSG00000196235	ENST00000599117	ENST00000599117.1	19	+	39959502	G	C	39959502	19|39959525|donor|actual
c4e402d8dff54e95bbb13b01f4a35b91	savnet	338	ENSG00000109111	ENST00000314616	ENST00000314616.6	17	+	27028151	G	A	27028147	17|27028176|donor|actual
e093f7f5341e7480428aa47b6e21d07c	savnet	339	ENSG00000204634	ENST00000376840	ENST00000376840.4	2	-	101646084	C	T	101645952	2|101646086|donor|actual
04765cf1ef94f731ad7c0203d89ba1c6	savnet	340	ENSG00000197226	ENST00000356834	ENST00000356834.3	5	-	179292838	C	G	179292837	5|179292791|donor|actual;5|179292852|donor|actual
8900d1cf724d8364811144582abf524b	savnet	341	ENSG00000141556	ENST00000355528	ENST00000355528.4	17	+	80755680	T	C	80755679	17|80755715|donor|actual
798300c5c87170234d1735c5f379ea21	savnet	342	ENSG00000135111	ENST00000257566	ENST00000257566.3	12	-	115120616	C	T	115120616	12|115120693|donor|actual
c22ed3e367a264e5a932c37be042428c	savnet	343	ENSG00000113272	ENST00000231198	ENST00000231198.7	5	+	157158639	G	C	157158640	5|157158556|donor|actual
216066b5307273be9b066cec3f13744c	savnet	344	ENSG00000101337	ENST00000398022	ENST00000398022.2	20	+	30733013	G	A	30733013	20|30730881|donor|actual
beaa14ed3950e6cd8c1f28790cf061f6	savnet	345	ENSG00000167608	ENST00000376591	ENST00000376591.4	19	-	54673239	C	A	54673249	19|54673244|donor|actual
ce24acba98c76c5654d81a49f1a47431	savnet	346	ENSG00000141510	ENST00000269305	ENST00000269305.4	17	-	7577509	C	A	7577498	17|7577510|donor|actual
c5bc8b50df15e06019ab6daf8a696189	savnet	347	ENSG00000141510	ENST00000269305	ENST00000269305.4	17	-	7578370	C	T	7578370	17|7578416|donor|actual
0d51b2b6096eea21a9710fa13996cea9	savnet	348	ENSG00000198467	ENST00000378292	ENST00000378292.3	9	-	35683159	G	C	35684242	9|35683161|donor|actual
8f6c39a0f81a3db0ab3a6a5e0caf021c	savnet	349	ENSG00000131323	ENST00000560371	ENST00000560371.1	14	+	103336784	G	T	103336784	14|103336696|donor|actual
96b00b79563627bf5748c261454908a6	savnet	350	ENSG00000071539	ENST00000166345	ENST00000166345.3	5	+	896907	C	T	896910	5|896906|donor|actual
a2f121d3b66d1737b9ddb74b35ced688	savnet	351	ENSG00000043514	ENST00000316891	ENST00000316891.5	1	-	40348988	A	T	40348989	1|40348922|donor|actual
74a7f51bc5a9748eb1208f094b10e436	savnet	352	ENSG00000180098	ENST00000373830	ENST00000373830.3	1	+	28893947	G	A	28893926	1|28893944|donor|actual
fa2a38a3a1262ab24e3edc91ad5392c8	savnet	353	ENSG00000182173	ENST00000333213	ENST00000333213.6	17	+	73518332	G	A	73518415	17|73518330|donor|actual
ee3f35665c90f08c5418396202e1a694	savnet	354	ENSG00000052841	ENST00000039989	ENST00000039989.4	11	+	43423142	C	G	43423109	11|43423143|donor|actual
25481874ba2f408490e3c67f4b6c2b7a	savnet	355	ENSG00000160201	ENST00000291552	ENST00000291552.4	21	-	44514777	T	C	44514764	21|44514776|donor|actual
7bc706ff18af5fbfc65239e30370dc88	savnet	356	ENSG00000130560	ENST00000371756	ENST00000371756.3	9	-	138837730	C	G	138837734	9|138837667|donor|actual
c8916f3a802d35ea4b0d82c1c9130f61	savnet	357	ENSG00000108312	ENST00000302904	ENST00000302904.4	17	-	42285229	C	A	42285231	17|42286743|donor|actual
1d8b0b98311cb4048020c99bd0ce2d8d	savnet	358	ENSG00000070010	ENST00000263202	ENST00000263202.10	22	-	19444107	C	G	19444109	22|19444040|donor|actual
c946a6f5f36602cb9fee07abe61072af	savnet	359	ENSG00000198382	ENST00000356136	ENST00000356136.3	11	+	75591082	C	T	75591085	11|75591077|donor|actual
c596a37ce7df9d72fecaa4cb5b56b373	savnet	360	ENSG00000071246	ENST00000167106	ENST00000167106.4	14	+	77244414	G	T	77244415	14|77244437|donor|actual
b3cb53b5f9fe2cd99c5c5b0f4ef156fb	savnet	361	ENSG00000071462	ENST00000423497	ENST00000423497.1	7	+	73098175	G	T	73098135	7|73098173|donor|actual
357ef3480973a17d2f2802db59a518b2	savnet	362	ENSG00000132953	ENST00000255305	ENST00000255305.6	13	-	21395842	C	A	21395842	13|21395750|donor|actual
f6c28f3cc3440c5c11a37b8f81480581	savnet	363	ENSG00000126215	ENST00000553264	ENST00000553264.1	14	-	104177502	G	A	104177369	14|104177503|donor|actual
5d46e29b36c72e7895be1e743dd566f3	savnet	364	ENSG00000122299	ENST00000396516	ENST00000396516.2	16	-	11850087	A	T	11850092	16|11850083|donor|actual
6ad4ae5cdb7095fe4e05c470a8c6025a	savnet	365	ENSG00000010244	ENST00000394670	ENST00000394670.4	17	+	30678929	C	T	30678932	17|30678928|donor|actual
3399075db4a3eb615ecea02f11246900	savnet	366	ENSG00000064687	ENST00000263094	ENST00000263094.6	19	+	1057103	G	A	1057084	19|1057105|donor|actual
6751714d63eb1718931e5654db6c0683	savnet	367	ENSG00000196839	ENST00000372874	ENST00000372874.4	20	-	43249661	G	A	43249658	20|43249662|donor|actual
bc87b809e76f92d1b5304a5ff4761599	savnet	368	ENSG00000239900	ENST00000216194	ENST00000216194.7	22	+	40745946	G	A	40746040	22|40745944|donor|actual
f6fbdad95fd781ce25c547da6cf035fc	savnet	369	ENSG00000186063	ENST00000340020	ENST00000340020.6	1	-	222885352	G	C	222885549	1|222885356|donor|actual
736ec568431c45a81f53635d4253446e	savnet	370	ENSG00000163516	ENST00000323348	ENST00000323348.5	2	+	220097100	G	T	220097085	2|220097095|donor|actual
13d03579c7af3d1fd0638bea14161c3a	savnet	371	ENSG00000157823	ENST00000336418	ENST00000336418.4	15	-	90437181	T	C	90437112	15|90437181|donor|actual
2dd80e13fe151e45a525cd464243be6b	savnet	372	ENSG00000076928	ENST00000337665	ENST00000337665.4	19	+	42409984	G	C	42409980	19|42410001|donor|actual
1814802772b8688d06b3a60afb8acca7	savnet	373	ENSG00000198356	ENST00000591090	ENST00000591090.1	19	+	12856340	G	C	12856340	19|12856332|donor|actual
2d7f8c4b11445a24d2a90cac911813e6	savnet	374	ENSG00000168488	ENST00000395547	ENST00000395547.2	16	+	28844678	G	C	28844676	16|28844474|donor|actual
e24819bedd68e951170988652c93a213	savnet	375	ENSG00000175866	ENST00000321300	ENST00000321300.6	17	+	79077763	C	T	79077909	17|79077762|donor|actual
a215eca56fda6bab23b1990d7b9c7daa	savnet	376	ENSG00000141376	ENST00000390652	ENST00000390652.5	17	+	58967137	G	C	58967133	17|58964573|donor|actual
d30d3d8cd39ec5dadb9b55acbfd7d63d	savnet	377	ENSG00000160058	ENST00000446293	ENST00000446293.2	1	-	32843566	C	G	32843570	1|32843553|donor|actual
f6aa6de9fef21d28c7c42501e1e7a284	savnet	378	ENSG00000160226	ENST00000397956	ENST00000397956.3	21	-	45758177	G	A	45759000	21|45758178|donor|actual
f23d665bac60aa19d35293671b227fd9	savnet	379	ENSG00000181374	ENST00000225844	ENST00000225844.2	17	+	32684616	G	C	32684609	17|32684613|donor|actual
2e911db872094349c8744d59af01bc5a	savnet	380	ENSG00000112237	ENST00000520429	ENST00000520429.1	6	-	100016239	G	C	100016371	6|100016241|donor|actual
fed4048fab8cd4cb9c76a0bc051d9cf1	savnet	381	ENSG00000105173	ENST00000262643	ENST00000262643.3	19	+	30303686	G	C	30303684	19|30303703|donor|actual
964abeadbcfe7b4198e380ee2c345ccd	savnet	382	ENSG00000163814	ENST00000296129	ENST00000296129.1	3	-	45153572	C	G	45153574	3|45153512|donor|actual
61c4a5530d35dd58c4ddd3e870ae0a7c	savnet	383	ENSG00000102225	ENST00000276052	ENST00000276052.6	X	+	47086843	G	T	47086869	X|47086841|donor|actual
a23276bc7dc7821ef1157a91f306ebb1	savnet	384	ENSG00000079432	ENST00000575354	ENST00000575354.2	19	+	42796810	C	A	42797012	19|42796808|donor|actual
208e7ba37c773cc6189da74c199a9927	savnet	385	ENSG00000176444	ENST00000361168	ENST00000361168.5	1	-	155239279	C	T	155239278	1|155239219|donor|actual
b0e8a5f92e641b2414124fdd025b0be1	savnet	386	ENSG00000104853	ENST00000337392	ENST00000337392.5	19	+	45494699	G	A	45494632	19|45494696|donor|actual
6d478c6f7c7eeecc3584befb89a91dc8	savnet	387	ENSG00000141367	ENST00000269122	ENST00000269122.3	17	+	57759153	A	G	57759201	17|57759151|donor|actual
65de47edcd48700a90fab6c9b19f4243	savnet	388	ENSG00000132361	ENST00000570628	ENST00000570628.2	17	-	2604658	A	G	2604659	17|2604700|donor|actual
4f944f8afc89c0bab59a9fca6a6ef794	savnet	389	ENSG00000132361	ENST00000570628	ENST00000570628.2	17	-	2605218	G	A	2605207	17|2605219|donor|actual
969b92d4b0662fff04cfb6d930b115ab	savnet	390	ENSG00000168090	ENST00000303904	ENST00000303904.3	7	+	99687374	G	C	99687370	7|99687282|donor|actual
169303fb4899ceb943311ffd8bc4eeb1	savnet	391	ENSG00000100592	ENST00000395125	ENST00000395125.1	14	+	59834322	G	C	59834318	14|59834383|donor|actual
3163e91ce435363a694ddaf0bc96e55a	savnet	392	ENSG00000167986	ENST00000301764	ENST00000301764.7	11	-	61096837	G	A	61096834	11|61096960|donor|actual
2573a3a3e06642c82455c1c05aa9e08c	savnet	393	ENSG00000134574	ENST00000256996	ENST00000256996.4	11	+	47256436	G	T	47256486	11|47256433|donor|actual
20f40e0f83c24185bec7c20ebbc5cf51	savnet	394	ENSG00000067248	ENST00000251636	ENST00000251636.5	5	-	54558530	G	A	54558457	5|54558531|donor|actual
d4eeea329b19b2bf9bcc297e28de861d	savnet	395	ENSG00000132153	ENST00000445061	ENST00000445061.1	3	+	47862389	G	T	47859608	3|47862384|donor|actual
ae88f660edffb7439f095fd03b2e7c6a	savnet	396	ENSG00000101191	ENST00000266070	ENST00000266070.4	20	-	61525016	A	T	61525017	20|61525004|donor|actual
e58a8a2cb276b9eedd3c5fb17471dfc4	savnet	397	ENSG00000083520	ENST00000377767	ENST00000377767.4	13	-	73345042	C	T	73345041	13|73344954|donor|actual
6f327b40111ab77cd9191e85b46af52c	savnet	398	ENSG00000176978	ENST00000371579	ENST00000371579.2	9	-	140006564	C	T	140006563	9|140007200|donor|actual
1b7f8399c2576c67fd431754b8fad2be	savnet	399	ENSG00000178498	ENST00000548198	ENST00000548198.1	12	+	58001401	G	A	58001397	12|58001369|donor|actual
107f15952ecf6d69ba135a7762c5ba64	savnet	400	ENSG00000197102	ENST00000360184	ENST00000360184.4	14	+	102516528	C	T	102516536	14|102516527|donor|actual
c3ceaf8d0c7ddd35b91e7f0fc94811b5	savnet	401	ENSG00000165891	ENST00000322886	ENST00000322886.7	12	-	77438429	T	C	77438416	12|77438428|donor|actual
5a4d775ed9e93cbc2f9e319b925155fb	savnet	402	ENSG00000074266	ENST00000263360	ENST00000263360.6	11	+	85967552	AAGGTGGGTTTTTCTGGTT	A	85967555	11|85966508|donor|actual
c03538278e04b519439d8bfd970f60e6	savnet	403	ENSG00000254772	ENST00000329251	ENST00000329251.4	11	-	62327752	A	C	62327753	11|62327745|donor|actual
151806f88821a7e5779531f393abfc2e	savnet	404	ENSG00000149100	ENST00000531120	ENST00000531120.1	11	+	32616544	C	T	32616560	11|32616543|donor|actual
cfff279b0628db253c3129be0621bc22	savnet	405	ENSG00000182580	ENST00000330394	ENST00000330394.2	3	+	184294913	G	A	184294972	3|184294915|donor|actual
2eb9453e78a1c91a2145c537232fd9bc	savnet	406	ENSG00000144567	ENST00000430297	ENST00000430297.2	2	+	220046186	G	A	220046186	2|220046191|donor|actual
5ef60812bca9a0fbfe478be7ad0b8ac2	savnet	407	ENSG00000165669	ENST00000369183	ENST00000369183.4	10	-	120070718	C	A	120070718	10|120081816|donor|actual
49cf99fb3f1e632ddc10bc3fdcbd1563	savnet	408	ENSG00000164896	ENST00000297532	ENST00000297532.6	7	-	150776762	G	A	150776586	7|150776767|donor|actual
e630ac31764520039f0d7f48f19f0489	savnet	409	ENSG00000109670	ENST00000281708	ENST00000281708.4	4	-	153251907	G	A	153251883	4|153251908|donor|actual
6d85195a8aa4bcc7f66559361a27bf88	savnet	410	ENSG00000068078	ENST00000340107	ENST00000340107.4	4	+	1803224	C	T	1803264	4|1803223|donor|actual
b613c464097f3bacd462eea8753c79da	savnet	411	ENSG00000196924	ENST00000369850	ENST00000369850.3	X	-	153578017	C	A	153578016	X|153578069|donor|actual
db351f3daaa63dadb679af79d70d65a5	savnet	412	ENSG00000196924	ENST00000369850	ENST00000369850.3	X	-	153580664	G	A	153580548	X|153580665|donor|actual
f107cdbe1001c39a0cb2cdef443400f2	savnet	413	ENSG00000136068	ENST00000490882	ENST00000490882.1	3	+	58081950	G	A	58081946	3|58081928|donor|actual
7833d594e0893b525b1543572d52fbef	savnet	414	ENSG00000075618	ENST00000382361	ENST00000382361.3	7	+	5642988	G	A	5643045	7|5642990|donor|actual
315e67d0f90aaaf90207a157f6941dc5	savnet	415	ENSG00000178234	ENST00000434507	ENST00000434507.1	7	+	151818021	G	A	151818054	7|151818023|donor|actual
04c99db3de7e0ef4872a8a5d21a3a0ad	savnet	416	ENSG00000100031	ENST00000400382	ENST00000400382.1	22	+	25023584	C	G	25023587	22|25023584|donor|actual
ae3d0bc74f90dce514f2f15b54e42f81	savnet	417	ENSG00000167699	ENST00000301329	ENST00000301329.6	17	-	679015	C	A	679014	17|679083|donor|actual
ede657c028504e069d65b33b776ebef5	savnet	418	ENSG00000173540	ENST00000308375	ENST00000308375.6	3	-	49759854	C	A	49759864	3|49759854|donor|actual
018e6d33eeb1545b0fa4bed66671ebe7	savnet	419	ENSG00000213614	ENST00000268097	ENST00000268097.5	15	-	72640386	C	G	72640388	15|72640371|donor|actual
181cecd129ddf977595e9200e9f43dd7	savnet	420	ENSG00000206503	ENST00000396634	ENST00000396634.1	6	+	29911302	G	T	29911321	6|29911296|donor|actual
055e96a187e35de18358502719c97d91	savnet	421	ENSG00000234745	ENST00000412585	ENST00000412585.2	6	-	31323966	C	A	31323943	6|31323966|donor|actual;6|31323967|donor|actual
b16c05bf9a6539af9529fe7e0c8dcc47	savnet	422	ENSG00000185122	ENST00000528838	ENST00000528838.1	8	+	145535071	G	T	145535069	8|145535055|donor|actual
964ac12bf025c8f25e8a88cebd033456	savnet	423	ENSG00000170606	ENST00000304858	ENST00000304858.2	5	+	132424248	G	A	132424248	5|132424270|donor|actual
f6627339133b7bdc0f622892a994728c	savnet	424	ENSG00000182054	ENST00000330062	ENST00000330062.3	15	-	90628072	G	A	90628047	15|90628073|donor|actual
ba2b99b55db5d2089957aa2d621d10e1	savnet	425	ENSG00000214706	ENST00000429673	ENST00000429673.2	3	-	50326727	C	T	50326685	3|50326729|donor|actual
9b7c5f63c30c005095d10b8b203f5240	savnet	426	ENSG00000113141	ENST00000417647	ENST00000417647.2	5	+	140038918	G	T	140038919	5|140038973|donor|actual
2561fbbcc2b01fc8c0dd1d923b5c0fd7	savnet	427	ENSG00000162891	ENST00000367098	ENST00000367098.1	1	+	207039373	C	G	207039357	1|207039369|donor|actual
2cfb8be78804c084bacf61102f95f452	savnet	428	ENSG00000102786	ENST00000311234	ENST00000311234.4	13	-	51943074	C	T	51943074	13|51943036|donor|actual
b94a4e1827d79d6ba8df95cf19520412	savnet	429	ENSG00000143493	ENST00000366994	ENST00000366994.3	1	-	212208686	C	T	212208685	1|212208829|donor|actual
0c16af24e94b9c96c6107d48af2e5718	savnet	430	ENSG00000132470	ENST00000200181	ENST00000200181.3	17	+	73738843	G	C	73738843	17|73738815|donor|actual
04f238b588c5761977256f099a6a3495	savnet	431	ENSG00000100221	ENST00000216039	ENST00000216039.5	22	-	39085299	A	G	39085300	22|39085255|donor|actual
5ba8269b428cca91ef68e968551373fb	savnet	432	ENSG00000114982	ENST00000431828	ENST00000431828.1	2	-	97279223	A	G	97279224	2|97279194|donor|actual
15c8c3348f92628280539897582203bb	savnet	433	ENSG00000147050	ENST00000377967	ENST00000377967.4	X	+	44911048	G	A	44911048	X|44911020|donor|actual
703715610963635e4fd64604d19e7d41	savnet	434	ENSG00000170759	ENST00000302418	ENST00000302418.4	10	-	32308784	A	G	32308785	10|32308781|donor|actual
5b7d0d7cee0a7529f1ecb0cc1841123a	savnet	435	ENSG00000166813	ENST00000394412	ENST00000394412.3	15	-	90174726	C	T	90174725	15|90174686|donor|actual
e8e5b0bac01a5026580f64c859c4d0fa	savnet	436	ENSG00000124702	ENST00000326974	ENST00000326974.4	6	+	42986708	A	C	42986710	6|42986675|donor|actual;6|42986679|donor|actual
de833a365759a7ec123b1d68188915fa	savnet	437	ENSG00000055609	ENST00000262189	ENST00000262189.6	7	-	151921511	C	T	151921519	7|151921509|donor|actual
0a1cadca5b9f4f830ff1081a6bbe2423	savnet	438	ENSG00000109270	ENST00000499666	ENST00000499666.2	4	-	100805217	A	G	100805218	4|100805252|donor|actual
13a656f3e77f4113ed1b5d85e4105177	savnet	439	ENSG00000133706	ENST00000394434	ENST00000394434.2	5	-	145523828	A	T	145523829	5|145523871|donor|actual
3c060c6bfd539c6a75a38dfdfb874846	savnet	440	ENSG00000138795	ENST00000265165	ENST00000265165.1	4	-	109000646	A	G	109000647	4|109000653|donor|actual
d1783c6fac0f621cf0acdfadf3983cee	savnet	441	ENSG00000186001	ENST00000334859	ENST00000334859.4	3	+	197559188	G	T	197559189	3|197559204|donor|actual
4066d20e635dc547a221b08129f09ad1	savnet	442	ENSG00000049323	ENST00000404816	ENST00000404816.2	2	+	33622354	G	C	33622350	2|33622346|donor|actual
77555f6b04fc6d971597ba89983a6358	savnet	443	ENSG00000196547	ENST00000360468	ENST00000360468.3	15	+	91448954	G	T	91448954	15|91448920|donor|actual
9da9a11d72487a27b1c4e2b7b8411bdd	savnet	444	ENSG00000076003	ENST00000264156	ENST00000264156.2	2	-	136605618	C	T	136605622	2|136605650|donor|actual
f46dac9cecc8b04aaad2cff1748c7922	savnet	445	ENSG00000184634	ENST00000374080	ENST00000374080.3	X	+	70356507	TGAGCGCCTC	T	70356506	X|70356568|donor|actual
5b444dbc7fc0b5d8eeaf519960efaa0f	savnet	446	ENSG00000161013	ENST00000337755	ENST00000337755.5	5	-	179226504	A	G	179226505	5|179226539|donor|actual
4234afaa966f9a5e5f6974a91816437e	savnet	447	ENSG00000099812	ENST00000215582	ENST00000215582.6	19	+	758729	G	C	758727	19|758774|donor|actual
d38b227070e2a5cc73d66b2c9da6bb5e	savnet	448	ENSG00000198598	ENST00000360564	ENST00000360564.1	12	+	132323292	T	A	132323287	12|132323304|donor|actual
42ec85f01b601e136b6cda52524c3c58	savnet	449	ENSG00000155363	ENST00000413052	ENST00000413052.2	1	+	113238889	G	A	113238874	1|113238891|donor|actual
1e18a234ecd7de17d365358249671f05	savnet	450	ENSG00000101189	ENST00000370487	ENST00000370487.3	20	+	61428579	C	T	61428584	20|61428578|donor|actual
871c16cce030069fc907289d4c937f0b	savnet	451	ENSG00000143436	ENST00000368830	ENST00000368830.3	1	-	151734851	C	T	151734851	1|151735592|donor|actual
f6138769df642ca66541b6b30ed098fa	savnet	452	ENSG00000100345	ENST00000216181	ENST00000216181.5	22	-	36690135	C	CA	36690137	22|36690069|donor|actual;22|36690114|donor|actual
73db3f00adb61a3fefe48f3caac189ec	savnet	453	ENSG00000141027	ENST00000268712	ENST00000268712.3	17	-	15971278	G	A	15971207	17|15971279|donor|actual
51f5cf3b7cef4a09b01545df5fee0f91	savnet	454	ENSG00000145494	ENST00000274137	ENST00000274137.5	5	+	1814580	G	A	1814576	5|1814495|donor|actual;5|1814504|donor|actual;5|1814561|donor|actual;5|1814563|donor|actual
9526cf6f6321aee47c079d305e2ddff7	savnet	455	ENSG00000145494	ENST00000274137	ENST00000274137.5	5	+	1802490	T	C	1802489	5|1802515|donor|actual
196612cddd3f283992bcd1a366668112	savnet	456	ENSG00000178127	ENST00000318388	ENST00000318388.6	18	+	9126907	T	C	9126906	18|9124995|donor|actual
10c03f38560c78ef8b5a6daae62b0249	savnet	457	ENSG00000072736	ENST00000346183	ENST00000346183.3	16	+	68160513	G	T	68160514	16|68160464|donor|actual
aad418bc5765fb9f505d18aa2c55669f	savnet	458	ENSG00000100906	ENST00000216797	ENST00000216797.5	14	-	35872941	C	T	35872895	14|35872943|donor|actual
397c81040b273da842f11a06842e38d7	savnet	459	ENSG00000188811	ENST00000379600	ENST00000379600.3	13	+	39612790	G	A	39612861	13|39612792|donor|actual
45cf030fe74b906aff98e997e7b11392	savnet	460	ENSG00000109255	ENST00000264218	ENST00000264218.3	4	-	56466687	A	T	56466688	4|56466684|donor|actual
d7a72bc97946931532a5da015a5acb47	savnet	461	ENSG00000162408	ENST00000377705	ENST00000377705.5	1	-	6614166	C	T	6614166	1|6614217|donor|actual
de6b88b8f1c39317654fd1502efbb4a9	savnet	462	ENSG00000103512	ENST00000287667	ENST00000287667.7	16	+	14980716	C	T	14980720	16|14980715|donor|actual
b50afc17cd558ead61f5017f4989b1aa	savnet	463	ENSG00000151623	ENST00000358102	ENST00000358102.3	4	-	149035254	C	T	149035254	4|149035335|donor|actual
b2a58a80efa5e11e1c00068303fc6347	savnet	464	ENSG00000147162	ENST00000373719	ENST00000373719.3	X	+	70779275	G	A	70779276	X|70779195|donor|actual
6c8c6e320dd72da161d5a04f5e5d1182	savnet	465	ENSG00000130703	ENST00000313733	ENST00000313733.3	20	+	60864367	C	T	60864387	20|60864366|donor|actual
8f12b8b090cf92aef7cb0c35d475689a	savnet	466	ENSG00000160209	ENST00000291565	ENST00000291565.4	21	+	45158582	A	G	45154005	21|45158581|donor|actual
701be60b95b0206356151ca5d5ae6237	savnet	467	ENSG00000051382	ENST00000477593	ENST00000477593.1	3	-	138478014	C	T	138478014	3|138478050|donor|actual
2389d9db4114cd8a3b1f5f15b88a90f9	savnet	468	ENSG00000091622	ENST00000262483	ENST00000262483.8	17	-	6371540	C	T	6371544	17|6371556|donor|actual
c5c69c79699c7b230710e14238bdc064	savnet	469	ENSG00000123143	ENST00000342216	ENST00000342216.4	19	+	14580334	G	A	14580330	19|14580275|donor|actual
76f4f7edb3cf2f831a23144ac467a110	savnet	470	ENSG00000004142	ENST00000540200	ENST00000540200.1	17	-	26677487	G	A	26677463	17|26677488|donor|actual
85580f7e78200a32a116b3993c611209	savnet	471	ENSG00000148606	ENST00000372371	ENST00000372371.3	10	-	79769277	C	T	79769294	10|79769275|donor|actual
fabbc16c97b99546617f7ce7d849f73e	savnet	472	ENSG00000105568	ENST00000322088	ENST00000322088.6	19	+	52723068	G	A	52723118	19|52723070|donor|actual
c5658372239231ac5f1e312686fc1d47	savnet	473	ENSG00000175470	ENST00000455566	ENST00000455566.1	10	+	133761298	A	G	133761296	10|133761355|donor|actual
306479942119ab8c0ec87111a1fd9fe5	savnet	474	ENSG00000169230	ENST00000303204	ENST00000303204.4	5	+	176731083	G	C	176731079	5|176731139|donor|actual
1fa827baba217ce098a1fb837c3a7403	savnet	475	ENSG00000159377	ENST00000290541	ENST00000290541.6	1	+	151372581	C	T	151372664	1|151372580|donor|actual
054bce6cf798d4a8708501f26e024bad	savnet	476	ENSG00000076201	ENST00000265562	ENST00000265562.4	3	+	47451326	T	C	47451325	3|47451251|donor|actual
e22597626a60a05bbca153df5c5b4a47	savnet	477	ENSG00000134644	ENST00000426105	ENST00000426105.2	1	-	31441208	G	A	31441200	1|31441209|donor|actual
b77d841bf7df764cc06716b66fcd78f5	savnet	478	ENSG00000183010	ENST00000329875	ENST00000329875.8	17	-	79892801	C	T	79892801	17|79892929|donor|actual
b5cf15ee5b8246c74b2f2be21279173f	savnet	479	ENSG00000213339	ENST00000250237	ENST00000250237.5	19	+	10812379	G	A	10812380	19|10812376|donor|actual
51c063fd2a912815dac81a5f91a97ecf	savnet	480	ENSG00000164080	ENST00000409535	ENST00000409535.2	3	+	51673689	G	C	51673687	3|51673565|donor|actual
8e5c84c4354dd1719bdc0c6cb8f356be	savnet	481	ENSG00000076864	ENST00000290101	ENST00000290101.4	1	-	21932569	G	A	21932558	1|21932570|donor|actual
14b28c5a7367cfa5f8f679e0e01bd959	savnet	482	ENSG00000117602	ENST00000374395	ENST00000374395.4	1	+	24857861	C	G	24857882	1|24857859|donor|actual
717b77427d90ac035b0d7ccf3cd054a3	savnet	484	ENSG00000173039	ENST00000406246	ENST00000406246.3	11	-	65429450	G	A	65429407	11|65429451|donor|actual
b1d0b494fbdd20d204278852bf430d06	savnet	485	ENSG00000111445	ENST00000454402	ENST00000454402.2	12	+	118454702	G	A	118454698	12|118454722|donor|actual
04a3d1376edbcb07f1220a0ab6224ab0	savnet	486	ENSG00000205517	ENST00000393423	ENST00000393423.3	19	-	11529836	G	C	11529921	19|11529840|donor|actual
bcc398f75b2dc9623e2db676436d4bea	savnet	487	ENSG00000013561	ENST00000394520	ENST00000394520.2	5	+	141353306	C	T	141353308	5|141353202|donor|actual;5|141353301|donor|actual
161d80c2949a5b9b943c95fe2764a909	savnet	488	ENSG00000169855	ENST00000464233	ENST00000464233.1	3	-	78683084	C	A	78683084	3|78683080|donor|actual
6a036844ffba9a1b0ddfd1e0c967b6c2	savnet	489	ENSG00000167526	ENST00000393099	ENST00000393099.3	16	+	89628800	G	C	89628800	16|89628842|donor|actual;16|89628846|donor|actual
3711b6c3f92d05b4c16aeb11d10c070c	savnet	490	ENSG00000161016	ENST00000262584	ENST00000262584.3	8	-	146016665	C	A	146016661	8|146016665|donor|actual
dc7bff9e6726df6bdbedde4dd8773786	savnet	491	ENSG00000075856	ENST00000228284	ENST00000228284.3	12	-	108918092	C	T	108918092	12|108918126|donor|actual
9d6741a1e8caf936628b1c8925b9c36e	savnet	492	ENSG00000100241	ENST00000380817	ENST00000380817.3	22	-	50902958	C	A	50902962	22|50903022|donor|actual;22|50903121|donor|actual
569accd85a433f4a8145db1b22319ae9	savnet	493	ENSG00000125731	ENST00000245908	ENST00000245908.6	19	-	6754843	T	A	6754841	19|6754853|donor|actual
070024a73948dfe8b5054d72faa9993e	savnet	494	ENSG00000160584	ENST00000292055	ENST00000292055.4	11	-	116718191	C	T	116718191	11|116718242|donor|actual
2dd43ff9b30640a7958766830aa6a2a8	savnet	495	ENSG00000103546	ENST00000219833	ENST00000219833.8	16	+	55731695	C	T	55730250	16|55731694|donor|actual
7989bddf16812927ec863b14ff09413a	savnet	496	ENSG00000130821	ENST00000253122	ENST00000253122.5	X	+	152957007	G	T	152957009	X|152957005|donor|actual
66f495ede71210ae7f72f0be99b30383	savnet	497	ENSG00000198952	ENST00000361813	ENST00000361813.5	1	-	156236369	G	A	156236331	1|156236370|donor|actual
0b7bce0e3b530c262442d1edb40b8326	savnet	498	ENSG00000163683	ENST00000295958	ENST00000295958.5	4	-	39606751	T	C	39606690	4|39606755|donor|actual
3a47a7c39ae8b615e8491a7f75773585	savnet	499	ENSG00000185420	ENST00000388985	ENST00000388985.4	1	-	245927376	G	A	245927342	1|245927377|donor|actual
fa2105557ab8126588ab12b6f4f4464c	savnet	500	ENSG00000167088	ENST00000300413	ENST00000300413.5	18	+	19192399	C	G	19192405	18|19192400|donor|actual
855c981131de3fbfde66c950469d7884	savnet	501	ENSG00000167642	ENST00000301244	ENST00000301244.7	19	+	38780921	G	T	38780921	19|38780814|donor|actual;19|38780925|donor|actual
4f6b0b01be9b2e14a216660027e219c5	savnet	502	ENSG00000166444	ENST00000534127	ENST00000534127.1	11	-	8719067	C	G	8719071	11|8719049|donor|actual
816ec759fd36c91953da3f13bd1f32ca	savnet	503	ENSG00000132405	ENST00000409757	ENST00000409757.4	4	+	6996030	G	A	6996030	4|6995965|donor|actual
5d715d27acd0d3da0e57182bbc8ad56b	savnet	504	ENSG00000028839	ENST00000237264	ENST00000237264.4	6	+	134274387	G	T	134274564	6|134274386|donor|actual
cc221ed515437c6aa22ed8689f6fb944	savnet	505	ENSG00000163513	ENST00000359013	ENST00000359013.4	3	+	30715739	G	A	30715739	3|30715769|donor|actual
2081bbeb3acbb80665941e6feb954d55	savnet	506	ENSG00000100296	ENST00000490103	ENST00000490103.1	22	-	29939420	C	T	29939417	22|29939403|donor|actual
559fcd128bc436c51f26844ad382d637	savnet	507	ENSG00000163659	ENST00000461166	ENST00000461166.1	3	+	156396408	G	C	156396404	3|156396454|donor|actual
60df8302885f102e8ccc49b669d58e9f	savnet	508	ENSG00000103534	ENST00000396229	ENST00000396229.2	16	+	19485604	T	C	19485599	16|19485557|donor|actual
9c7585bec513378ae877e6fb812c02e3	savnet	509	ENSG00000111843	ENST00000541412	ENST00000541412.1	6	+	10728939	C	T	10728961	6|10728938|donor|actual
9178be2c914c9b6c9225311d5c77992d	savnet	510	ENSG00000158109	ENST00000378344	ENST00000378344.2	1	+	3544220	A	C	3544218	1|3544295|donor|actual
c5705ff6bf17a53ac8fce1f140e7b643	savnet	511	ENSG00000122779	ENST00000343526	ENST00000343526.4	7	+	138268747	G	T	138268745	7|138268675|donor|actual
2778ddc121d164295d3e35b15c983bef	savnet	512	ENSG00000143367	ENST00000368849	ENST00000368849.3	1	+	151512839	G	T	151512903	1|151512836|donor|actual
c92df5888467613020962e22790d9253	savnet	513	ENSG00000127481	ENST00000375254	ENST00000375254.3	1	-	19422037	ACCAGGTTTAGGGTCC	A	19422038	1|19422052|donor|actual
1b9a518faec78d6827763167b5cccd55	savnet	514	ENSG00000130477	ENST00000519716	ENST00000519716.2	19	-	17735633	C	A	17735637	19|17735591|donor|actual
f50485ff7d23e3e230cc6a33a91f150a	savnet	515	ENSG00000173915	ENST00000369825	ENST00000369825.1	10	-	105154054	C	T	105153955	10|105154057|donor|actual
87f660c54bdc67af353924e75e0ee9b6	savnet	516	ENSG00000168883	ENST00000323701	ENST00000323701.6	2	+	85866516	T	C	85866515	2|85866467|donor|actual;2|85866488|donor|actual
789de8622607283f8a4dc7873d59d735	savnet	517	ENSG00000114316	ENST00000265560	ENST00000265560.4	3	-	49337809	G	C	49337899	3|49337811|donor|actual
4ba2af1c1af9cec8db2aa60ff1d9aa42	savnet	518	ENSG00000136709	ENST00000322313	ENST00000322313.4	2	-	128471326	G	A	128471156	2|128471327|donor|actual
2737f4998ccfbae9ab2c332f5c393ed4	savnet	519	ENSG00000163811	ENST00000407426	ENST00000407426.3	2	+	29149695	G	T	29149421	2|29149690|donor|actual
4f77c7892ffab00b69272e0e4d95cc8c	savnet	520	ENSG00000103091	ENST00000262144	ENST00000262144.6	16	-	74949768	C	T	74949767	16|74949999|donor|actual
f5d06ac52cf53e697856a4059505ac02	savnet	521	ENSG00000143816	ENST00000272164	ENST00000272164.5	1	-	228111851	G	C	228111838	1|228111850|donor|actual
3cd3dd524a3a621fb9c3835abb3189ca	savnet	522	ENSG00000167645	ENST00000339413	ENST00000339413.6	19	-	38798066	A	G	38798067	19|38797989|donor|actual;19|38798047|donor|actual
6cd1fd60207e19c73980d726c3660860	savnet	523	ENSG00000056097	ENST00000265069	ENST00000265069.8	5	-	32390376	C	G	32390380	5|32390352|donor|actual
9f319aaf981bf16faa31a19472992de4	savnet	524	ENSG00000168827	ENST00000486715	ENST00000486715.1	3	+	158362499	AAGCAGGTACCGG	A	158362505	3|158362360|donor|actual
5676657913f692554dffc43a1d58cb36	savnet	525	ENSG00000179222	ENST00000375695	ENST00000375695.2	X	+	51644872	C	A	51645035	X|51644870|donor|actual
75248738f8c710530c26c611903d52bc	savnet	526	ENSG00000197746	ENST00000394936	ENST00000394936.3	10	-	73610980	G	C	73610938	10|73610978|donor|actual
a5f4668d3815a7eb07e730f09e5be8bf	savnet	527	ENSG00000163995	ENST00000447017	ENST00000447017.2	4	-	8098825	C	G	8098825	4|8098821|donor|actual
0cfb92c29ceaee3ac01851bf36e0ff6a	savnet	528	ENSG00000072778	ENST00000543245	ENST00000543245.2	17	+	7123997	T	C	7123996	17|7123977|donor|actual
08488b3bdb4375262ded12c965d97556	savnet	529	ENSG00000121989	ENST00000241416	ENST00000241416.7	2	+	148680685	G	A	148680681	2|148680757|donor|actual
02b6cf285e6cefa1cc285288afd6852b	savnet	530	ENSG00000141385	ENST00000269143	ENST00000269143.3	18	-	12351083	C	T	12351083	18|12351022|donor|actual
18558d235639f41683e2fd5b56fd53e6	savnet	531	ENSG00000164252	ENST00000312916	ENST00000312916.7	5	+	76344110	A	G	76344098	5|76344106|donor|actual
09989f65584787a80e32560d789835e2	savnet	532	ENSG00000168710	ENST00000369799	ENST00000369799.5	1	+	110559337	G	A	110559353	1|110559335|donor|actual
3523d65d56406486f5fd681fb16e66eb	savnet	533	ENSG00000204673	ENST00000391835	ENST00000391835.1	19	-	50374832	G	A	50374803	19|50374833|donor|actual
5f5ff74bd1e80b0a8a2bd370e9009e2f	savnet	534	ENSG00000159423	ENST00000375341	ENST00000375341.3	1	-	19203905	C	T	19203909	1|19204050|donor|actual
018309ed20efd631c53f1db0f94525d2	savnet	535	ENSG00000116337	ENST00000256578	ENST00000256578.3	1	+	110170839	C	A	110170900	1|110170837|donor|actual
ee52a4a4c6202cb7f9ab34411a1f89a9	savnet	536	ENSG00000176248	ENST00000323927	ENST00000323927.2	9	-	140069728	G	A	140069688	9|140069729|donor|actual
da27de298e1394d820529115aadb18e3	savnet	537	ENSG00000171714	ENST00000324559	ENST00000324559.8	11	+	22296291	C	T	22296294	11|22296290|donor|actual
020eff430f3b25b865579f4f1e8f7401	savnet	538	ENSG00000124198	ENST00000371917	ENST00000371917.4	20	+	47630497	G	T	47630498	20|47630526|donor|actual
20ca711d0fba9f254dd69a2e3537dc81	savnet	539	ENSG00000164144	ENST00000451320	ENST00000451320.2	4	+	153802275	A	G	153802337	4|153802271|donor|actual
0d0a4ca9d72497958ad639c75f031570	savnet	540	ENSG00000130762	ENST00000378378	ENST00000378378.4	1	+	3394612	G	A	3394591	1|3394610|donor|actual
22046d0d5c3ac5a51e6bb1760182197d	savnet	541	ENSG00000156802	ENST00000287394	ENST00000287394.5	8	-	124383474	ACTT	A	124383475	8|124383478|donor|actual
51a889f8fb8097a3ebebfa6dcb85fd1b	savnet	542	ENSG00000138363	ENST00000236959	ENST00000236959.9	2	+	216211546	C	T	216211665	2|216211545|donor|actual
7d914bdc24f8333da87673267cdb6e14	savnet	543	ENSG00000166454	ENST00000299575	ENST00000299575.4	16	+	81076085	G	T	81076086	16|81076114|donor|actual
4fa5053d6843c3e58a1c3b41c7a78fdc	savnet	544	ENSG00000166710	ENST00000558401	ENST00000558401.1	15	+	45007900	G	C	45007900	15|45007838|donor|actual;15|45007844|donor|actual
6ab2f69ae98f1dd02556778c8035d954	savnet	545	ENSG00000149541	ENST00000265471	ENST00000265471.5	11	-	62383976	A	G	62383977	11|62383930|donor|actual
ba9f5a836f30a249d25e23e92fbc9050	savnet	546	ENSG00000183337	ENST00000378444	ENST00000378444.4	X	-	39922049	G	A	39921998	X|39922050|donor|actual
0220a3a2b11b67661ddf9536edd4fff8	savnet	547	ENSG00000168000	ENST00000433053	ENST00000433053.1	11	-	62458259	C	A	62458258	11|62458288|donor|actual
4fa54b6a30f02f727d78a3519c27d395	savnet	548	ENSG00000130813	ENST00000253110	ENST00000253110.11	19	+	10197728	G	A	10197729	19|10197650|donor|actual
dd4a47868ee0ad6035ad630f7ad1b809	savnet	549	ENSG00000166278	ENST00000299367	ENST00000299367.5	6	+	31912003	G	C	31912004	6|31912076|donor|actual
ad0d9325c7216b29f6730ab8047aedef	savnet	550	ENSG00000116161	ENST00000367679	ENST00000367679.2	1	+	174973965	T	G	174973970	1|174973961|donor|actual
723212ed3120af4171e0c5250ac7b55c	savnet	551	ENSG00000164615	ENST00000297156	ENST00000297156.2	5	+	134076830	C	T	134077214	5|134076829|donor|actual
42ce23a90fd5d2b5ac2db3a58ba86848	savnet	552	ENSG00000153113	ENST00000395812	ENST00000395812.2	5	+	96101032	A	T	96101030	5|96101024|donor|actual
d2c63d2716d6f0ae30675271d2081724	savnet	553	ENSG00000198752	ENST00000361246	ENST00000361246.2	14	-	103406168	G	A	103406166	14|103406169|donor|actual
fbfdcf934b030d16db2463439f2b8a34	savnet	554	ENSG00000039068	ENST00000261769	ENST00000261769.5	16	+	68853297	G	A	68853329	16|68853293|donor|actual
397d8355d5adfddda623cd8ae6497b13	savnet	555	ENSG00000124762	ENST00000405375	ENST00000405375.1	6	+	36652020	C	T	36652324	6|36652015|donor|actual
d25332427215b84b0fc6d675dcd0a6da	savnet	556	ENSG00000147889	ENST00000498124	ENST00000498124.1	9	-	21974677	C	T	21974676	9|21974745|donor|actual
ae811d9528bcc8918be28fb8f289cc7b	savnet	557	ENSG00000163624	ENST00000295887	ENST00000295887.5	4	+	85566480	T	C	85566479	4|85562914|donor|actual
43a598cd13625b086d7784bb14d8f6b0	savnet	558	ENSG00000153046	ENST00000397588	ENST00000397588.3	6	+	4952553	C	T	4952644	6|4952552|donor|actual
3e46518f2343e3826cc144d7c7f47d93	savnet	559	ENSG00000111642	ENST00000357008	ENST00000357008.2	12	-	6709382	C	T	6709382	12|6709486|donor|actual
9f01ba879ca5f1f896c6347e3dc6ec12	savnet	560	ENSG00000176108	ENST00000325167	ENST00000325167.5	17	+	78965691	G	A	78965782	17|78965689|donor|actual
ffac456262f3ffd3bed60d082008de69	savnet	561	ENSG00000079432	ENST00000575354	ENST00000575354.2	19	+	42791819	C	T	42791880	19|42791818|donor|actual
44fe2aa6d85a8d6092ad10b29372f30c	savnet	562	ENSG00000162994	ENST00000401408	ENST00000401408.1	2	-	55436806	G	A	55436765	2|55436807|donor|actual
c03efac0b4f37a2ff4671c63f48393e9	savnet	563	ENSG00000092853	ENST00000318121	ENST00000318121.3	1	-	36208737	C	T	36208741	1|36208747|donor|actual
a5bd2360e5720758141b2b270ae16929	savnet	564	ENSG00000187118	ENST00000466830	ENST00000466830.1	3	+	28304896	G	T	28304872	3|28304891|donor|actual
6991d8e360a2c1b0c1f1c3a5f41a04bf	savnet	565	ENSG00000153815	ENST00000537098	ENST00000537098.3	16	+	81736279	G	A	81736275	16|81736314|donor|actual
4964ef11e60df7c88afe33207781f830	savnet	566	ENSG00000166685	ENST00000299886	ENST00000299886.4	17	+	71198040	G	A	71198040	17|71198016|donor|actual
face1c37d3cf08cccdf261b843cc5eb1	savnet	567	ENSG00000215018	ENST00000399429	ENST00000399429.3	7	-	7557421	A	G	7557426	7|7558759|donor|actual
68d1f3177cd4eeeacf0902c097bdce8a	savnet	568	ENSG00000176340	ENST00000314133	ENST00000314133.3	11	+	63742268	T	C	63742267	11|63742335|donor|actual
ef5f93ae205927694b650be4076f45c6	savnet	569	ENSG00000071894	ENST00000349769	ENST00000349769.3	8	-	145624542	G	A	145624517	8|145624543|donor|actual
d208488ddb96e31cf909d194cb2ce473	savnet	570	ENSG00000044115	ENST00000302763	ENST00000302763.7	5	+	138266630	T	C	138266625	5|138266699|donor|actual
8eee655cf57463de44b46987463c3899	savnet	571	ENSG00000198561	ENST00000399050	ENST00000399050.4	11	+	57563201	G	A	57563202	11|57563241|donor|actual
02c45543eb549c412049662c9f0f4040	savnet	572	ENSG00000044090	ENST00000535468	ENST00000535468.1	6	-	43007880	G	A	43007893	6|43007881|donor|actual
5b2a31c6426c42a8f2636f7848c6a262	savnet	573	ENSG00000100243	ENST00000361740	ENST00000361740.4	22	-	43023311	T	C	43023309	22|43023243|donor|actual
15b530e585fef62e3fb70431a4c0ffaf	savnet	574	ENSG00000130311	ENST00000359866	ENST00000359866.4	19	+	17425179	C	T	17425199	19|17425178|donor|actual
2dc15184862666574e9311904ff302a3	savnet	575	ENSG00000149091	ENST00000454345	ENST00000454345.1	11	+	46394652	G	A	46394652	11|46394666|donor|actual
a28531cf63f3ea2925004fb3dc5fce55	savnet	576	ENSG00000151240	ENST00000280886	ENST00000280886.6	10	-	375466	G	C	375372	10|375465|donor|actual
dc2780fbd911a8bbe39bc1b34285a5f1	savnet	577	ENSG00000167264	ENST00000565263	ENST00000565263.1	16	+	68100285	G	A	68100286	16|68100342|donor|actual
ee7ac8243a5087deb88972d52aa14e8b	savnet	578	ENSG00000205250	ENST00000379378	ENST00000379378.3	16	+	67231835	G	A	67231815	16|67231832|donor|actual
75a2647aac683cbfc2482f9459272c73	savnet	579	ENSG00000130159	ENST00000270517	ENST00000270517.7	19	-	11618519	T	C	11618516	19|11618568|donor|actual
3a781ba734519c2c1b64b1a7c36193c7	savnet	580	ENSG00000102189	ENST00000322349	ENST00000322349.8	12	-	93209973	T	G	93209975	12|93210101|donor|actual
4632910481183c29c9a15c6e9814214a	savnet	581	ENSG00000254772	ENST00000329251	ENST00000329251.4	11	-	62327541	C	T	62327540	11|62327507|donor|actual
863ee445625b293cbd6f3fac07022f2d	savnet	582	ENSG00000128829	ENST00000263791	ENST00000263791.5	15	+	40247940	A	G	40247970	15|40247936|donor|actual
79efdf8db51e5c36a81d194d44cf807a	savnet	583	ENSG00000006744	ENST00000338034	ENST00000338034.4	17	-	12897731	G	A	12897741	17|12897732|donor|actual
2417faf48cf2d5928e64f696aedd2d9e	savnet	584	ENSG00000128886	ENST00000319359	ENST00000319359.3	15	-	44068703	T	A	44068706	15|44068676|donor|actual
92ade9acac566bfaa92eaae019d9c653	savnet	585	ENSG00000100393	ENST00000263253	ENST00000263253.7	22	+	41526008	G	A	41526008	22|41523738|donor|actual
b952556a2f146b38b591b6cb85868825	savnet	586	ENSG00000100393	ENST00000263253	ENST00000263253.7	22	+	41558787	A	G	41558784	22|41558788|donor|actual
f8cee5f8b836dd0d38d21dd6470c5bfd	savnet	587	ENSG00000131037	ENST00000201647	ENST00000201647.6	19	+	55591175	C	T	55591220	19|55591174|donor|actual
7532b8379211c1757b99ef25bee6fe52	savnet	588	ENSG00000177106	ENST00000533256	ENST00000533256.1	11	+	721683	C	T	721692	11|721682|donor|actual
a95a1fd06482422625b5634d40f64d88	savnet	589	ENSG00000153310	ENST00000519824	ENST00000519824.2	8	-	130874512	G	A	130874474	8|130874513|donor|actual
2592d81eff93721b5c44dddb5bc21c66	savnet	590	ENSG00000176853	ENST00000334705	ENST00000334705.7	8	+	124818437	A	G	124818470	8|124818435|donor|actual
25f2ae80d15576dd2f4d4a3c3f62c515	savnet	591	ENSG00000144554	ENST00000287647	ENST00000287647.3	3	+	10076460	C	T	10076483	3|10076455|donor|actual
31459c55d92ac42aa7054e640f162293	savnet	592	ENSG00000182325	ENST00000331890	ENST00000331890.5	8	-	145579773	G	A	145579627	8|145579776|donor|actual
81e8aff74b776537032e8360e1343ed4	savnet	593	ENSG00000167196	ENST00000308275	ENST00000308275.3	15	+	76222308	C	T	76222391	15|76222307|donor|actual
3a887df795c467627bb9c33069eadbc1	savnet	594	ENSG00000107829	ENST00000331272	ENST00000331272.7	10	-	103371383	A	G	103371384	10|103371316|donor|actual
b919299069e7742521a0e3ec01a0c9fb	savnet	595	ENSG00000075539	ENST00000358350	ENST00000358350.4	4	-	48514498	C	T	48514497	4|48514543|donor|actual
dec6039b2f178acebe8e42486ed58de5	savnet	596	ENSG00000001036	ENST00000002165	ENST00000002165.6	6	-	143828373	C	T	143828373	6|143828531|donor|actual
6c7f7ab5b09ef0979ee79417dc5840c4	savnet	597	ENSG00000089356	ENST00000604255	ENST00000604255.1	19	+	35613578	C	G	35612150	19|35613578|donor|actual
50e54316a541e879a264aa7d8a540c12	savnet	598	ENSG00000167491	ENST00000360315	ENST00000360315.3	19	+	19606651	C	T	19606695	19|19606650|donor|actual
64c8cecbb83a69bc0ab157eb2edc6b6c	savnet	599	ENSG00000204120	ENST00000409451	ENST00000409451.3	2	+	233660932	G	A	233660932	2|233660900|donor|actual
14f8039c5c7a17bb7e09d42eb26c8ea8	savnet	600	ENSG00000149328	ENST00000535456	ENST00000535456.2	11	+	134241040	C	T	134241043	11|134241039|donor|actual
db3198e1d1a1de35cf80d045c287a5e8	savnet	601	ENSG00000115806	ENST00000234160	ENST00000234160.4	2	+	171805024	T	G	171804941	2|171805020|donor|actual
eae88f01b7d32ffe12f09c49ab4c44fc	savnet	602	ENSG00000105447	ENST00000253237	ENST00000253237.5	19	+	48953746	C	T	48953784	19|48953745|donor|actual
41384d79f89ad675e8fea6ad9ed872c0	savnet	603	ENSG00000115207	ENST00000359541	ENST00000359541.2	2	-	27551330	C	T	27551334	2|27551271|donor|actual
cc13048a376fe37056381d537a1ef8d0	savnet	604	ENSG00000103253	ENST00000389703	ENST00000389703.3	16	+	779053	C	T	779089	16|779052|donor|actual
a4a970b76ff4ecf4b3a077508ab979cc	savnet	605	ENSG00000163517	ENST00000295757	ENST00000295757.3	3	+	13545777	G	A	13545773	3|13545836|donor|actual;3|13545707|donor|actual
c3cb68f5ed0c9a254b97058447481af9	savnet	606	ENSG00000155393	ENST00000299192	ENST00000299192.7	16	+	50136348	T	A	50136347	16|50136267|donor|actual
41d6e364f3cf6ec5f3fdf28b5112205d	savnet	607	ENSG00000100644	ENST00000539097	ENST00000539097.1	14	+	62204854	T	G	62205092	14|62204855|donor|actual
837aa960d324fddfb6d8c5a2708d571c	savnet	608	ENSG00000206503	ENST00000396634	ENST00000396634.1	6	+	29912055	C	A	29912175	6|29912053|donor|actual
a77a90406baba9f67f25354cde1b83b5	savnet	609	ENSG00000204525	ENST00000376228	ENST00000376228.5	6	-	31238852	G	A	31238849	6|31238853|donor|actual
1e524ba504c5e2620255bff9a798f0c5	savnet	610	ENSG00000242574	ENST00000418107	ENST00000418107.2	6	-	32906580	G	A	32906460	6|32906581|donor|actual
bfe79b3c0a8e141b5d3d41301bec8707	savnet	611	ENSG00000165119	ENST00000376263	ENST00000376263.3	9	-	86588200	C	A	86588200	9|86588161|donor|actual;9|86588165|donor|actual;9|86588226|donor|actual
ef51b06894f4371eb2bb59420631cfc8	savnet	612	ENSG00000214753	ENST00000301785	ENST00000301785.5	11	-	62491848	G	A	62491762	11|62491853|donor|actual
181df2497889012c2eb0e3b6750cc465	savnet	613	ENSG00000113013	ENST00000297185	ENST00000297185.3	5	-	137897329	T	C	137897268	5|137897328|donor|actual
f708e219846fd7455e9420fc84b51b46	savnet	614	ENSG00000142798	ENST00000374695	ENST00000374695.3	1	-	22179275	G	A	22179192	1|22179276|donor|actual
f93ee8562aee81b988ca45d9ca5e84ec	savnet	615	ENSG00000138413	ENST00000415913	ENST00000415913.1	2	-	209113130	T	C	209113092	2|209113134|donor|actual
adc314e385cc90710a24391c40aed5e1	savnet	616	ENSG00000163565	ENST00000368131	ENST00000368131.4	1	+	159023551	C	T	159023515	1|159023550|donor|actual
2627e99602a9ac6f14fca17b2257da1f	savnet	617	ENSG00000162729	ENST00000368086	ENST00000368086.1	1	-	160063036	C	A	160062713	1|160063036|donor|actual
6b5e6ed26906298e346e5134609cfbbc	savnet	618	ENSG00000143466	ENST00000367120	ENST00000367120.3	1	+	206647748	G	T	206647815	1|206647743|donor|actual
edfaf809f486469e04556d2ba93a9a1e	savnet	619	ENSG00000168918	ENST00000359570	ENST00000359570.5	2	+	234073071	G	A	234073071	2|234073053|donor|actual
a2fdf35aff7c74013d39ea42b7229ba8	savnet	620	ENSG00000165458	ENST00000298229	ENST00000298229.2	11	+	71939506	C	T	71939543	11|71939501|donor|actual
f9fae48f225ebd62944ff6ceb89f1ff0	savnet	621	ENSG00000117408	ENST00000372343	ENST00000372343.3	1	+	44432626	G	T	44432692	1|44432624|donor|actual
f8f4625e7ed4427cd9941b884ce3b93b	savnet	622	ENSG00000185507	ENST00000397566	ENST00000397566.1	11	-	614797	C	T	614796	11|614830|donor|actual
2fd7a877c8d9f4c6f88d519adea494fd	savnet	623	ENSG00000240682	ENST00000273541	ENST00000273541.8	3	-	128853674	C	T	128853674	3|128853670|donor|actual
b6ce9744b7e5e95d971f546e4dd6d8e3	savnet	624	ENSG00000115221	ENST00000283249	ENST00000283249.2	2	-	161029080	C	A	161029079	2|161029196|donor|actual
57a18d0644bb7b70d2cbf7856a55a9c6	savnet	625	ENSG00000179914	ENST00000326245	ENST00000326245.3	1	-	160850373	C	T	160850377	1|160850347|donor|actual
9547792d0296d751cadf691e1465538c	savnet	626	ENSG00000140854	ENST00000379661	ENST00000379661.3	16	+	57789983	G	A	57789979	16|57790026|donor|actual
c6675c5ee59f0bb907adbd955747006b	savnet	627	ENSG00000176407	ENST00000409785	ENST00000409785.4	2	+	85262929	C	G	85262279	2|85262929|donor|actual
32a86662710522b54e168024222b0466	savnet	628	ENSG00000104783	ENST00000262888	ENST00000262888.3	19	-	44278339	C	A	44278343	19|44278448|donor|actual;19|44285378|donor|actual
aa8d36a47e0b743023a80cec9e377aac	savnet	629	ENSG00000066135	ENST00000372396	ENST00000372396.3	1	+	44159775	T	C	44159774	1|44159741|donor|actual
14521f7d71eafef80c8b4eafdc0ad17c	savnet	630	ENSG00000126012	ENST00000375401	ENST00000375401.3	X	-	53239601	C	T	53239595	X|53239603|donor|actual
1a71b6073b250075f16f788c5492c460	savnet	631	ENSG00000108424	ENST00000290158	ENST00000290158.4	17	+	45755780	G	A	45755780	17|45755785|donor|actual
8e1de30ad0ce24712fc0cc2cb8fd313b	savnet	632	ENSG00000196878	ENST00000391911	ENST00000391911.1	1	-	209800161	C	T	209800211	1|209800159|donor|actual
be6799df1f07328db0362d7095571a59	savnet	633	ENSG00000135862	ENST00000258341	ENST00000258341.4	1	+	183106955	C	T	183106963	1|183106954|donor|actual
166598c241eb6856c186302e537dd26a	savnet	634	ENSG00000131899	ENST00000316843	ENST00000316843.4	17	+	18145067	C	T	18145030	17|18145066|donor|actual
8539558a2eda33b500b140d4c71467ee	savnet	635	ENSG00000139233	ENST00000266604	ENST00000266604.2	12	-	66522671	C	T	66522675	12|66522691|donor|actual
b68089287b61e2f05fdc630d62a6909b	savnet	636	ENSG00000196365	ENST00000360614	ENST00000360614.3	19	-	5693563	C	T	5693562	19|5693595|donor|actual
35ad957d410bd76827002105ed399901	savnet	637	ENSG00000090316	ENST00000303400	ENST00000303400.4	4	+	1309393	G	A	1309389	4|1309320|donor|actual
b5c0957568aa15e914f0ccecda389168	savnet	638	ENSG00000198162	ENST00000356554	ENST00000356554.3	1	+	118042153	C	T	118042177	1|118042152|donor|actual
55803457186940c714e67c70e73fbce5	savnet	639	ENSG00000177239	ENST00000371589	ENST00000371589.4	9	+	140001266	G	C	140001262	9|140001209|donor|actual
f66fc04bd4d9ade0427ef0cc09e4ca34	savnet	640	ENSG00000095015	ENST00000399503	ENST00000399503.3	5	+	56183277	C	T	56183348	5|56183272|donor|actual
64c8a746c8515c62701684a46ee5ab42	savnet	641	ENSG00000166987	ENST00000355673	ENST00000355673.3	12	+	57920172	G	A	57920172	12|57920176|donor|actual
faeab0dd9d7270bf501a654beffd8fd7	savnet	642	ENSG00000151376	ENST00000543262	ENST00000543262.1	11	-	86161346	G	A	86161342	11|86161347|donor|actual
05547dd01cb7a79477fa9067f5f9c3fa	savnet	643	ENSG00000133895	ENST00000337652	ENST00000337652.1	11	-	64575365	G	A	64575362	11|64575366|donor|actual
eccc1d6c368ce1e9b73ae63cb771c9b2	savnet	644	ENSG00000176845	ENST00000320095	ENST00000320095.7	17	+	81050973	T	C	81050972	17|81051003|donor|actual
d2c21762b33b874e13869327f0a67a5c	savnet	645	ENSG00000116688	ENST00000235329	ENST00000235329.5	1	+	12059152	G	T	12059153	1|12059066|donor|actual
cf3f45f18e3914baa41fd87f2e3565f1	savnet	646	ENSG00000174197	ENST00000219905	ENST00000219905.7	15	+	42052728	G	T	42052728	15|42052701|donor|actual
53535eb64a3fa4cbd41a2fc2dc0ae762	savnet	647	ENSG00000197530	ENST00000505820	ENST00000505820.2	1	+	1558852	C	T	1559080	1|1558851|donor|actual
b68680112c38f75735e0a34899d5f540	savnet	648	ENSG00000157227	ENST00000311852	ENST00000311852.6	14	+	23312611	C	T	23312628	14|23312610|donor|actual
ecee84694b69d6f74ff660342161fb96	savnet	649	ENSG00000109919	ENST00000302503	ENST00000302503.3	11	-	47647221	C	T	47647225	11|47647229|donor|actual
e7fb9e6009412ef232e263d7740a7242	savnet	650	ENSG00000065911	ENST00000394053	ENST00000394053.2	2	+	74435843	GAACTGGT	G	74435849	2|74435770|donor|actual;2|74435822|donor|actual
f77016cde2c156bf73e667973e6bc0ec	savnet	651	ENSG00000128641	ENST00000392318	ENST00000392318.3	2	+	192280973	G	A	192280969	2|192279345|donor|actual;2|192280979|donor|actual
a8822877298b739d5ca0f4093efbd82a	savnet	652	ENSG00000099331	ENST00000595618	ENST00000595618.1	19	+	17318054	G	A	17318054	19|17318144|donor|actual
2b8b2d1a7b8b224a39e6fb190d9d7e17	savnet	653	ENSG00000142661	ENST00000374434	ENST00000374434.3	1	-	24390562	C	T	24390561	1|24390567|donor|actual
a717b13e310b4df1b896062d677ba6ba	savnet	654	ENSG00000172890	ENST00000319023	ENST00000319023.2	11	+	71166218	T	C	71166217	11|71166288|donor|actual
e821602c471b3675339dbe15ddd44f39	savnet	655	ENSG00000105835	ENST00000222553	ENST00000222553.3	7	-	105917478	A	G	105917468	7|105917479|donor|actual
dba2b0e38194e2a8510901ee2ccecc00	savnet	656	ENSG00000135372	ENST00000257829	ENST00000257829.3	11	+	34140055	G	A	34140051	11|34140123|donor|actual
8510fccff629f66085798f5a7e3d396d	savnet	657	ENSG00000072864	ENST00000396355	ENST00000396355.1	16	+	15771806	G	A	15771807	16|15771873|donor|actual
7632d1b6846460f1ccf17aeecf3771e1	savnet	658	ENSG00000119013	ENST00000237889	ENST00000237889.4	2	+	201943745	G	A	201943746	2|201943760|donor|actual
ac43fc3821aa3a906d4d99c1ef49578b	savnet	659	ENSG00000164258	ENST00000296684	ENST00000296684.5	5	+	52942236	G	A	52942236	5|52942223|donor|actual
facfb12e32058712fa6211d4031b65d0	savnet	660	ENSG00000110717	ENST00000313468	ENST00000313468.5	11	+	67799678	T	G	67799677	11|67798345|donor|actual
ed2ce1ee60de112c17b96604509c4271	savnet	661	ENSG00000049759	ENST00000400345	ENST00000400345.3	18	+	56050541	G	T	56050552	18|56050538|donor|actual
b02b1499a0fa5aa8961acc18a747b14c	savnet	662	ENSG00000114904	ENST00000233027	ENST00000233027.5	3	-	52777337	C	T	52777367	3|52777340|donor|actual
867af85c34d2708096be91c09474ce40	savnet	663	ENSG00000119638	ENST00000238616	ENST00000238616.5	14	-	75573212	G	A	75573204	14|75573213|donor|actual
439be58603e4c2ffb993552a38efc382	savnet	664	ENSG00000204356	ENST00000375429	ENST00000375429.3	6	-	31921506	C	T	31921505	6|31921529|donor|actual
5763ed0e14a97986fa246b4cb9f44f18	savnet	665	ENSG00000067141	ENST00000339362	ENST00000339362.5	15	+	73580877	C	T	73580893	15|73580876|donor|actual
cadb0bb7e1c72c82fdf2a3091a83708c	savnet	666	ENSG00000114021	ENST00000394140	ENST00000394140.4	3	+	100058051	T	G	100058050	3|100053987|donor|actual
ef29040e321b31100ae128d408ae92e3	savnet	667	ENSG00000136448	ENST00000592782	ENST00000592782.1	17	+	43181246	T	A	43181245	17|43181303|donor|actual
3d6e030f1b0629d79945652beff9c796	savnet	668	ENSG00000156642	ENST00000345330	ENST00000345330.4	15	-	73879929	G	A	73879864	15|73879930|donor|actual
f6207242b627cedae14f6204aaac5674	savnet	669	ENSG00000126653	ENST00000247026	ENST00000247026.5	17	+	28443880	C	T	28443882	17|28443879|donor|actual
85793861c3eb93ad1ff2a36dfc2c00ec	savnet	670	ENSG00000110713	ENST00000324932	ENST00000324932.7	11	-	3803268	T	G	3803271	11|3803192|donor|actual
92554c35efa941f39fcb90cc8c1cb238	savnet	671	ENSG00000122884	ENST00000412021	ENST00000412021.2	10	-	74813221	G	A	74813108	10|74813222|donor|actual
8ba59c0e0a6a6db49a313ecdee234f93	savnet	672	ENSG00000179364	ENST00000458164	ENST00000458164.2	14	+	105859674	T	C	105859673	14|105859714|donor|actual
ae772e2269bc481fe28c99dd0e6b342d	savnet	673	ENSG00000129484	ENST00000250416	ENST00000250416.5	14	+	20811841	C	T	20811847	14|20811840|donor|actual
71c45feac27740880fc63cdb47aa5d47	savnet	674	ENSG00000041880	ENST00000398755	ENST00000398755.3	3	+	51980305	C	T	51980360	3|51980300|donor|actual
ca265a12960629198f49ac7e1c014c2c	savnet	675	ENSG00000102699	ENST00000381989	ENST00000381989.3	13	-	25075782	G	A	25075770	13|25075783|donor|actual
56020deaf3c9575f073441a972669f22	savnet	676	ENSG00000056661	ENST00000580830	ENST00000580830.1	17	-	36895838	C	T	36895838	17|36895797|donor|actual
36790ffee12aaf1c7efbf4d7b279a50a	savnet	677	ENSG00000168300	ENST00000360540	ENST00000360540.5	8	-	52744003	C	A	52744003	8|52744042|donor|actual
65d55e198cc2c49c2a092057c51c556b	savnet	678	ENSG00000197329	ENST00000358912	ENST00000358912.4	2	-	64327530	A	G	64327531	2|64331687|donor|actual
bb110997da6f45dad92cdf82aa3d38db	savnet	679	ENSG00000123836	ENST00000367080	ENST00000367080.3	1	+	207228143	ATGT	A	207228148	1|207228145|donor|actual
29c23872f545accd3b5896d36932d521	savnet	680	ENSG00000197121	ENST00000354764	ENST00000354764.4	2	-	197708607	C	T	197708611	2|197708687|donor|actual
0c18b31fb77b8568c8474bb8d06e8f82	savnet	681	ENSG00000057294	ENST00000070846	ENST00000070846.6	12	-	32949048	G	A	32949042	12|32949049|donor|actual
1e681382664e4739eda108cb5b1e12a4	savnet	682	ENSG00000114805	ENST00000340059	ENST00000340059.7	3	-	155301261	C	A	155301260	3|155301272|donor|actual
3294fb04aa60789511b7cf355992a395	savnet	683	ENSG00000116095	ENST00000234453	ENST00000234453.5	2	+	179358718	T	G	179358717	2|179358741|donor|actual
e472f73c7983b585ef55798a6364505f	savnet	684	ENSG00000186866	ENST00000349485	ENST00000349485.5	21	-	46707653	T	C	46707655	21|46707606|donor|actual
7d12cde463039e39a33777b279ccac9c	savnet	685	ENSG00000143442	ENST00000271715	ENST00000271715.2	1	-	151380880	C	T	151380884	1|151380895|donor|actual
92beb66122b948e3977c7b29f7316731	savnet	686	ENSG00000062822	ENST00000440232	ENST00000440232.2	19	+	50918861	C	T	50918848	19|50918860|donor|actual
2d2bcfd6ec15cb76f1169eeabc820483	savnet	687	ENSG00000062822	ENST00000440232	ENST00000440232.2	19	+	50919913	C	T	50919981	19|50919908|donor|actual
632b166fbfaef3fa1a5e3743ba85a0e0	savnet	688	ENSG00000110075	ENST00000393801	ENST00000393801.3	11	+	68337366	G	A	68337366	11|68337343|donor|actual
9f51240baf2eea385e2b11a7591f7a16	savnet	689	ENSG00000100462	ENST00000324366	ENST00000324366.8	14	-	23398570	T	C	23398460	14|23398570|donor|actual
adf8f90841c360318f7588ee1366cf70	savnet	690	ENSG00000136875	ENST00000374198	ENST00000374198.4	9	+	116053297	G	A	116053297	9|116053282|donor|actual
aa22ac89b17d632e8e004a3f22057472	savnet	691	ENSG00000197746	ENST00000394936	ENST00000394936.3	10	-	73579996	C	T	73579996	10|73580029|donor|actual;10|73580053|donor|actual
2608b4b989c49453bc032375e9bd58b3	savnet	692	ENSG00000104960	ENST00000391842	ENST00000391842.1	19	+	50357983	C	T	50357992	19|50357982|donor|actual
15e0eab33cb1687e8ed719f763e36389	savnet	693	ENSG00000060656	ENST00000345512	ENST00000345512.3	1	+	29650301	G	A	29650301	1|29650248|donor|actual
44f72b3e02ff456950c3eb76c0fe807a	savnet	694	ENSG00000183255	ENST00000330938	ENST00000330938.3	21	-	46276139	G	A	46276107	21|46276144|donor|actual
878ae9e23008fa9197100d7515f5e3d7	savnet	695	ENSG00000179950	ENST00000526683	ENST00000526683.1	8	-	144899107	C	T	144899079	8|144899109|donor|actual
de9a1fe8b21159393b55e5a0fc71031c	savnet	696	ENSG00000136045	ENST00000412830	ENST00000412830.3	12	+	108079699	C	G	108079749	12|108079695|donor|actual
bb399e14a3b4ff05f7bd7708b398214a	savnet	697	ENSG00000100994	ENST00000216962	ENST00000216962.4	20	+	25273215	C	T	25273250	20|25273214|donor|actual
aa329b0ccb53865a450cc2bba9bb0279	savnet	698	ENSG00000084733	ENST00000264710	ENST00000264710.4	2	+	26350822	T	C	26350821	2|26350849|donor|actual
5c3cb00472bdc3f15d7534bb95831dd5	savnet	699	ENSG00000133321	ENST00000255688	ENST00000255688.3	11	+	63313515	G	T	63312362	11|63313512|donor|actual
e0610bb48810db0731341fc005bee043	savnet	700	ENSG00000135597	ENST00000258062	ENST00000258062.5	6	-	139228856	T	C	139229804	6|139228855|donor|actual
e630096b911c9c145bb1f7a0e3642803	savnet	701	ENSG00000135597	ENST00000258062	ENST00000258062.5	6	-	139241352	C	T	139241351	6|139241355|donor|actual
3d586538b7f67e28ebe80e0acdac89cc	savnet	702	ENSG00000067560	ENST00000418115	ENST00000418115.1	3	-	49412866	C	T	49412866	3|49412881|donor|actual;3|49412924|donor|actual;3|49412926|donor|actual
085d3520bc97b522c68a83f1708266f3	savnet	703	ENSG00000173821	ENST00000582970	ENST00000582970.1	17	+	78291079	T	C	78291078	17|78291117|donor|actual
5e535f6f7f80a3c88a27be0dfcf2255e	savnet	704	ENSG00000163481	ENST00000295704	ENST00000295704.2	2	-	219532801	C	T	219532801	2|219533001|donor|actual
09e249d0e4252e5c9fa340622fb55e9d	savnet	705	ENSG00000205937	ENST00000565678	ENST00000565678.1	16	-	2314208	G	A	2314176	16|2314209|donor|actual
17da406a420f3a03aec18acfcc1d4e9d	savnet	706	ENSG00000132383	ENST00000254719	ENST00000254719.5	17	+	1798390	G	A	1798390	17|1798394|donor|actual
144889dd3a22e82f6a375cf656609fdf	savnet	707	ENSG00000241370	ENST00000433076	ENST00000433076.2	6	+	30313121	C	T	30313176	6|30313120|donor|actual
809406a03ee87a16a33469a207235f57	savnet	708	ENSG00000134419	ENST00000322989	ENST00000322989.4	16	-	18800302	C	T	18800302	16|18800268|donor|actual;16|18800363|donor|actual
78688fb84e5db3a218bdef9ff546f30f	savnet	709	ENSG00000142937	ENST00000396651	ENST00000396651.3	1	+	45243829	G	T	45243802	1|45243827|donor|actual
52a81e8737860a773878c4e746628807	savnet	710	ENSG00000182552	ENST00000326397	ENST00000326397.5	4	-	184572131	A	T	184572136	4|184572128|donor|actual
fcf3f36f6570886d5e147a47b6dd2bbf	savnet	711	ENSG00000204231	ENST00000374685	ENST00000374685.4	6	-	33163160	G	A	33163139	6|33163161|donor|actual
203ff12b11bdae33989826b8b93aad72	savnet	712	ENSG00000189334	ENST00000368702	ENST00000368702.1	1	-	153588315	G	A	153588304	1|153588320|donor|actual
6760c0094ed41498e13d1b4b2afa8b98	savnet	713	ENSG00000130254	ENST00000252542	ENST00000252542.4	19	-	5587733	G	A	5587711	19|5587734|donor|actual
258d5af0e43cda379d98ed0b1fd49803	savnet	714	ENSG00000175467	ENST00000312397	ENST00000312397.5	11	+	65746387	T	C	65746386	11|65746370|donor|actual;11|65746404|donor|actual;11|65746409|donor|actual
621991f7be3978f7dcc3ba2520602a85	savnet	715	ENSG00000111961	ENST00000367467	ENST00000367467.3	6	+	148867254	A	G	148867283	6|148867250|donor|actual
f315d04fc722871f28170b2d85ab6ce3	savnet	716	ENSG00000075223	ENST00000265361	ENST00000265361.3	7	-	80387648	G	A	80387646	7|80388846|donor|actual
611d69192d838613a1a0ada845a796a2	savnet	717	ENSG00000164402	ENST00000378719	ENST00000378719.2	5	-	132097148	A	G	132097149	5|132097131|donor|actual
422882bb985f9da5ebeafced9e792e8a	savnet	718	ENSG00000104969	ENST00000221566	ENST00000221566.2	19	-	2762487	G	A	2762503	19|2762488|donor|actual
4ca5a146b11877d09b20354f13fb79e9	savnet	719	ENSG00000175137	ENST00000366472	ENST00000366472.5	1	-	249110821	G	A	249110732	1|249110822|donor|actual
006afcd31a087cbecaba90090be0fa3c	savnet	720	ENSG00000141985	ENST00000269886	ENST00000269886.3	19	-	4365528	G	A	4365478	19|4365529|donor|actual
a360378efadf28c6949481acc4bb5dc9	savnet	721	ENSG00000141526	ENST00000581287	ENST00000581287.1	17	+	80194753	G	C	80194749	17|80194721|donor|actual
ebb576230c841e14634865a9eae17161	savnet	722	ENSG00000155287	ENST00000370495	ENST00000370495.4	10	-	101373472	G	A	101373452	10|101373473|donor|actual
730ad86380d42fb393d0a12243542689	savnet	723	ENSG00000155287	ENST00000370495	ENST00000370495.4	10	-	101373553	G	A	101373452	10|101373554|donor|actual
4b4398ff456ab45210a8a1ee49e0f60d	savnet	724	ENSG00000157800	ENST00000326232	ENST00000326232.9	7	-	140051073	C	T	140051072	7|140051037|donor|actual
e55221a31900585cb02fe3e3ef3fae71	savnet	725	ENSG00000119705	ENST00000557342	ENST00000557342.1	14	+	78174553	T	C	78174552	14|78174625|donor|actual
5db12233bf69971a71b8a8a84d8c1bfa	savnet	726	ENSG00000141646	ENST00000342988	ENST00000342988.3	18	+	48603147	G	C	48603147	18|48603151|donor|actual
afb5c535dc24c905749b104f860c4c7d	savnet	727	ENSG00000163104	ENST00000359052	ENST00000359052.4	4	+	95201932	G	A	95201932	4|95201818|donor|actual
ae9258cef094efd3537809253f3d61fc	savnet	728	ENSG00000077312	ENST00000243563	ENST00000243563.3	19	+	41265470	C	T	41265516	19|41265469|donor|actual
9bbb695702443ffd2dc96f227a81c946	savnet	729	ENSG00000125835	ENST00000438552	ENST00000438552.2	20	-	2442561	T	C	2443281	20|2442560|donor|actual
bd0bf7fa17033ff0d3a2596e05190589	savnet	730	ENSG00000002919	ENST00000393405	ENST00000393405.2	17	+	46196166	G	A	46196162	17|46196250|donor|actual
ff9b001ad038fd1fd00b29f7ba78bc8e	savnet	731	ENSG00000140263	ENST00000267814	ENST00000267814.9	15	+	45361240	C	T	45361251	15|45361239|donor|actual
4ae8783f232d34d2499cf024588c7d71	savnet	732	ENSG00000125398	ENST00000245479	ENST00000245479.2	17	+	70117952	C	T	70117964	17|70117951|donor|actual
ff03ba791f00180775809526838ea9be	savnet	733	ENSG00000010072	ENST00000295050	ENST00000295050.7	1	+	231474356	T	C	231474351	1|231473951|donor|actual
2c8cc6563e7e58c817f385044e176f2c	savnet	734	ENSG00000145545	ENST00000274192	ENST00000274192.5	5	+	6663020	C	T	6663080	5|6663019|donor|actual
2caadeb2c9fcd327d9a3d69b1e56889b	savnet	735	ENSG00000204267	ENST00000374899	ENST00000374899.4	6	-	32803418	A	G	32803419	6|32803401|donor|actual
67bb9f449c025249f8e96b29149afa9c	savnet	736	ENSG00000148737	ENST00000543371	ENST00000543371.1	10	+	114917829	G	GT	114917829	10|114917847|donor|actual
6963d00aec33bd7a72265336eef01c9d	savnet	737	ENSG00000105619	ENST00000391759	ENST00000391759.1	19	-	54618622	C	T	54618626	19|54618538|donor|actual
5c1c6049ee0a760085ec96f36fa0876f	savnet	738	ENSG00000177426	ENST00000330513	ENST00000330513.5	18	+	3456578	G	T	3456579	18|3456497|donor|actual;18|3456594|donor|actual;18|3456599|donor|actual
efb6df6c8cb7d28ecd6de9a025450bb7	savnet	739	ENSG00000079134	ENST00000261600	ENST00000261600.6	18	-	215423	TCTTA	T	215428	18|215364|donor|actual
f0eea7f440af8097db4c8995dc8fd6c5	savnet	740	ENSG00000113845	ENST00000494664	ENST00000494664.1	3	+	119219713	T	C	119219708	3|119217870|donor|actual
01e611612d42e1cfc83dc617893d03b0	savnet	741	ENSG00000137251	ENST00000259782	ENST00000259782.4	6	+	54208152	T	C	54208148	6|54208144|donor|actual
45669316c887d049de6e84e18b6ad6a0	savnet	742	ENSG00000119139	ENST00000539225	ENST00000539225.1	9	+	71833276	G	GT	71833276	9|71833264|donor|actual
7182bd6ec9f73748bc521705f5241a7e	savnet	743	ENSG00000105289	ENST00000589378	ENST00000589378.1	19	+	3746874	G	T	3746875	19|3746892|donor|actual
beb375abdaaac027b34686dbb172850e	savnet	744	ENSG00000137076	ENST00000314888	ENST00000314888.9	9	-	35719515	C	T	35719515	9|35719492|donor|actual
f117c6c729eea50c7c295bdcb2857ef4	savnet	745	ENSG00000142484	ENST00000270560	ENST00000270560.3	17	+	4685905	C	T	4685935	17|4685904|donor|actual
6882cebec1cbc1384bbf25242bd669d5	savnet	746	ENSG00000103534	ENST00000396229	ENST00000396229.2	16	+	19452150	T	C	19452149	16|19452220|donor|actual
619fa115b535b16280244b0671d14899	savnet	747	ENSG00000170006	ENST00000304385	ENST00000304385.3	4	-	153574013	G	C	153573818	4|153574017|donor|actual
db0c41080ce2ee44cc3ec8c240f2985b	savnet	748	ENSG00000184428	ENST00000329245	ENST00000329245.4	8	-	144416910	C	T	144416909	8|144416859|donor|actual
ffd1137189a845252c776e7b23033047	savnet	749	ENSG00000163781	ENST00000260810	ENST00000260810.5	3	-	133368692	A	C	133368623	3|133368691|donor|actual
dd108ccce7b5368761322e09efd76656	savnet	750	ENSG00000141510	ENST00000269305	ENST00000269305.4	17	-	7578369	A	G	7578370	17|7578416|donor|actual
91564e33fc4fe513986a2aa358126eff	savnet	751	ENSG00000141510	ENST00000269305	ENST00000269305.4	17	-	7578366	C	A	7578370	17|7578416|donor|actual
99e76492fb5b1453a8344dd8c3e69e86	savnet	752	ENSG00000143549	ENST00000368530	ENST00000368530.2	1	-	154144503	A	G	154145383	1|154144478|donor|actual
82fb73af32be4771d6b17fe931b32989	savnet	753	ENSG00000126602	ENST00000246957	ENST00000246957.5	16	-	3725216	G	A	3725324	16|3725217|donor|actual
56a44cf8c5a73ae92cd686cf153df225	savnet	754	ENSG00000089195	ENST00000203001	ENST00000203001.2	20	-	5922532	G	A	5922596	20|5922533|donor|actual
d1c5a0bbc6412e747723fe5467654a57	savnet	755	ENSG00000130529	ENST00000252826	ENST00000252826.5	19	+	49703689	G	A	49703690	19|49703678|donor|actual
2985e660cae95cc49e026b5ab243afb1	savnet	756	ENSG00000127324	ENST00000393330	ENST00000393330.2	12	-	71533490	C	T	71533490	12|71533568|donor|actual
059072d5d2429fb00c8505e4427ba384	savnet	757	ENSG00000168026	ENST00000431162	ENST00000431162.2	3	+	39152537	C	T	39152509	3|39152536|donor|actual
c52dbe2408c41498ebdae22f35c468c7	savnet	758	ENSG00000243725	ENST00000371281	ENST00000371281.3	1	+	55183186	A	G	55183327	1|55183184|donor|actual
55f84c5b85864e8cdde112e173ab1d03	savnet	759	ENSG00000153575	ENST00000283645	ENST00000283645.4	15	+	22848329	C	T	22848332	15|22848290|donor|actual
8e4ebe0ded41a7366288f188862404c1	savnet	760	ENSG00000130939	ENST00000343090	ENST00000343090.6	1	+	10093757	G	A	10093753	1|10093417|donor|actual
70396c40387bb8d28f6e9243d8459e21	savnet	761	ENSG00000198258	ENST00000358666	ENST00000358666.3	19	+	9939554	T	C	9939551	19|9939586|donor|actual
5e766feab2d34abe8620e9827913a6fd	savnet	762	ENSG00000159459	ENST00000290650	ENST00000290650.4	15	-	43242455	C	A	43242459	15|43242426|donor|actual
93e8ca97c5f963909e564df24b148381	savnet	763	ENSG00000012963	ENST00000013070	ENST00000013070.6	14	+	93686774	T	A	93686758	14|93686771|donor|actual
79aa03f1a3b403879a7ee64508ec3b62	savnet	764	ENSG00000183696	ENST00000331803	ENST00000331803.4	7	+	48146627	C	T	48146680	7|48146626|donor|actual
070d00071a66a76d848622bb769be6d9	savnet	765	ENSG00000006611	ENST00000005226	ENST00000005226.7	11	-	17519725	G	A	17519708	11|17519726|donor|actual
cfd71d441a44bf53cfbf4b147edce09e	savnet	766	ENSG00000162402	ENST00000294383	ENST00000294383.6	1	-	55562668	G	A	55562624	1|55562669|donor|actual
dbc6287fcaf7e80b5229b5e5fe302229	savnet	767	ENSG00000115464	ENST00000398571	ENST00000398571.2	2	-	61436220	C	T	61438906	2|61436223|donor|actual
2ad4537c828c2679f44abc9f4ac997ee	savnet	768	ENSG00000204394	ENST00000375663	ENST00000375663.3	6	-	31750062	C	T	31750061	6|31750178|donor|actual;6|31750310|donor|actual
045efe018abdc2c45504ab0490894048	savnet	769	ENSG00000165637	ENST00000313132	ENST00000313132.4	10	+	76978973	G	A	76978974	10|76978897|donor|actual
cfea32f2d2a428be9fd71025536031a7	savnet	770	ENSG00000160948	ENST00000377348	ENST00000377348.2	8	-	145649593	C	T	145649597	8|145649591|donor|actual
058091bfc7121984f8f5d1ac23addec9	savnet	771	ENSG00000160948	ENST00000377348	ENST00000377348.2	8	-	145650099	AC	A	145650100	8|145650074|donor|actual
04952a510581c1f5ba5fe381ebe4e7d5	savnet	772	ENSG00000141252	ENST00000437048	ENST00000437048.2	17	-	440263	C	T	440267	17|440300|donor|actual
2753dee390d44b658bf0797a6565b90b	savnet	773	ENSG00000095787	ENST00000354911	ENST00000354911.4	10	+	28879762	G	A	28879762	10|28879744|donor|actual;10|28879790|donor|actual
819d5cf106b20e2f8ef4e415d8412773	savnet	774	ENSG00000131725	ENST00000254029	ENST00000254029.3	X	+	117566862	G	T	117566858	X|117553375|donor|actual
f34ce01f53c9bc104865315231c2dca3	savnet	775	ENSG00000124571	ENST00000265351	ENST00000265351.7	6	-	43527915	C	A	43527914	6|43527884|donor|actual
437a2aec6272573b549f55db6f1012be	savnet	776	ENSG00000079246	ENST00000392133	ENST00000392133.3	2	+	217002902	G	A	217002903	2|217002882|donor|actual
983c1d0ac12bf776a86fb22b59ccb671	savnet	777	ENSG00000134684	ENST00000373477	ENST00000373477.4	1	-	33244968	A	C	33244982	1|33244972|donor|actual
04d5af9e9272d1fc1ba835fecc18a515	savnet	778	ENSG00000065978	ENST00000321358	ENST00000321358.7	1	+	43166687	A	G	43166718	1|43166683|donor|actual
70cd2600e777458337218d95234f8a12	savnet	779	ENSG00000140948	ENST00000268616	ENST00000268616.4	16	-	87448007	C	T	87448019	16|87448009|donor|actual
b91306573fc9bc08444bd73db2d410ea	savnet	780	ENSG00000147130	ENST00000353904	ENST00000353904.2	X	-	70464139	CCCAAGTACTTACGG	C	70464151	X|70464172|donor|actual
8a41880ad4dc480f8aa5d3b5e0a85d58	savnet	781	ENSG00000167962	ENST00000431526	ENST00000431526.1	16	-	2048696	G	A	2048702	16|2048697|donor|actual
5c9ebc2a044282d512f30d89e07b5924	savnet	782	ENSG00000130706	ENST00000253003	ENST00000253003.2	20	+	60878686	A	G	60878838	20|60878687|donor|actual
1966d10a629e6678800393a45c14c4bd	savnet	783	ENSG00000159388	ENST00000290551	ENST00000290551.4	1	+	203274877	G	A	203274877	1|203274843|donor|actual
33052f1aadfa624077219df07f7edfaa	savnet	784	ENSG00000125726	ENST00000245903	ENST00000245903.3	19	-	6590847	C	T	6590851	19|6590811|donor|actual;19|6590966|donor|actual;19|6591028|donor|actual
ad8cfc50fcedbfe9021c34d43ca7ca69	savnet	785	ENSG00000172757	ENST00000525451	ENST00000525451.2	11	-	65625577	G	A	65625567	11|65625582|donor|actual
6ba4c87d2ec2d1ee90653c7682e98a25	savnet	786	ENSG00000215301	ENST00000399959	ENST00000399959.2	X	+	41204802	G	T	41204802	X|41204770|donor|actual
d2a58beb5eca020bc93e10a074ae8c2b	savnet	787	ENSG00000105204	ENST00000593685	ENST00000593685.1	19	-	40317311	C	T	40317311	19|40317299|donor|actual
19fbdd92fac107f3072cbc2887a3b983	savnet	788	ENSG00000167106	ENST00000373095	ENST00000373095.1	9	-	130742266	C	G	130742270	9|130742314|donor|actual;9|130742209|donor|actual
6a5d04b9990833f122f3575c43f989fd	savnet	789	ENSG00000111906	ENST00000398153	ENST00000398153.2	6	-	125621684	C	T	125621683	6|125623178|donor|actual
bfa61f1d3ff966bb982ec5930b974ad9	savnet	790	ENSG00000234745	ENST00000412585	ENST00000412585.2	6	-	31324464	C	T	31324464	6|31324416|donor|actual;6|31324631|donor|actual
fac07235322187010f4aee977c467c45	savnet	791	ENSG00000204525	ENST00000376228	ENST00000376228.5	6	-	31238905	G	T	31238849	6|31238908|donor|actual
1d50fa9251a67d7b690dd11a9b996ed0	savnet	792	ENSG00000254709	ENST00000526893	ENST00000526893.1	22	+	23230437	C	T	23230440	22|23230436|donor|actual
873b2533ccf3debf4ac8562771736bec	savnet	793	ENSG00000162511	ENST00000294507	ENST00000294507.3	1	-	31230501	C	G	31230505	1|31230464|donor|actual
e80719b28fb078a54aaf64e10231121d	savnet	794	ENSG00000182866	ENST00000336890	ENST00000336890.5	1	+	32740044	C	T	32740036	1|32740043|donor|actual
dff47fb5d4bd25451128a930b25697e2	savnet	795	ENSG00000166197	ENST00000605788	ENST00000605788.1	10	+	103912292	G	C	103912288	10|103912255|donor|actual;10|103912365|donor|actual
6c8854d24efac3ab21123c84c9e67e8e	savnet	796	ENSG00000142611	ENST00000270722	ENST00000270722.5	1	+	3321441	C	G	3321451	1|3321441|donor|actual
3647e91987b1fbddd6db59b6ad5b72d3	savnet	797	ENSG00000196396	ENST00000371621	ENST00000371621.3	20	+	49177996	T	A	49177991	20|49177971|donor|actual
e540bd6c7073aa75607bc15cf82afa4b	savnet	798	ENSG00000063177	ENST00000549920	ENST00000549920.1	19	-	49122388	G	A	49122397	19|49122393|donor|actual
f1290d24544e1b0ac87a4cce79632018	savnet	799	ENSG00000170054	ENST00000337425	ENST00000337425.5	14	-	94942261	C	T	94942472	14|94942260|donor|actual
3f9d8615308cb7eaeb5463472ec1a5c8	savnet	800	ENSG00000101596	ENST00000320876	ENST00000320876.6	18	+	2732487	TAAAG	T	2732491	18|2732386|donor|actual
c719cd9b4ad3a52fcede669d064212ff	savnet	801	ENSG00000205542	ENST00000380636	ENST00000380636.1	X	+	12994481	G	C	12994481	X|12994508|donor|actual;X|12994513|donor|actual;X|12994518|donor|actual;X|12994531|donor|actual
edd5879f46f05e0d118390646ad96055	savnet	802	ENSG00000205542	ENST00000380636	ENST00000380636.1	X	+	12994485	G	C	12994481	X|12994475|donor|actual;X|12994477|donor|actual
4e64248806bbf0dc993686dfc1edda19	savnet	803	ENSG00000232810	ENST00000449264	ENST00000449264.2	6	+	31544592	G	C	31544592	6|31544660|donor|actual;6|31544682|donor|actual
ef7e68aa978332f597e1af5fe1dd136a	savnet	804	ENSG00000135148	ENST00000257604	ENST00000257604.5	12	+	112590312	G	A	112590304	12|112590309|donor|actual
ccffae762035fff9f8087ad2bf622beb	savnet	805	ENSG00000197150	ENST00000358849	ENST00000358849.4	7	+	150725613	A	G	150725698	7|150725609|donor|actual
4dd7dc70a9f76c9cbfaf4e20d4cb9659	savnet	806	ENSG00000131584	ENST00000354700	ENST00000354700.5	1	-	1235176	G	A	1235210	1|1235177|donor|actual
16f8c7a230495b13fddd396b2faaa25f	savnet	807	ENSG00000151632	ENST00000380753	ENST00000380753.4	10	-	5043706	CT	C	5043705	10|5052535|donor|actual
5f807c5362fe8000d4c2cb9b5695ac2d	savnet	808	ENSG00000196510	ENST00000455511	ENST00000455511.3	12	-	110820645	T	C	110820647	12|110820549|donor|actual
5720b3270d7bc48ab3fbf795231b31e9	savnet	809	ENSG00000132466	ENST00000358602	ENST00000358602.4	4	-	73942635	T	C	73942656	4|73942639|donor|actual
9e58ff942c4a19b96aa5ef13e30fe215	savnet	810	ENSG00000004059	ENST00000000233	ENST00000000233.5	7	+	127231142	G	T	127231143	7|127231092|donor|actual;7|127231163|donor|actual
d8821280f3248e02bd21b525be734e98	savnet	811	ENSG00000134884	ENST00000400198	ENST00000400198.3	13	-	107211906	C	A	107211779	13|107211906|donor|actual
1421e056aaaa1b044348ed858e6f60a3	savnet	812	ENSG00000151693	ENST00000281419	ENST00000281419.3	2	+	9491025	G	A	9491025	2|9490979|donor|actual
e13b46e3ce80abb384aa11d679637e83	savnet	813	ENSG00000100325	ENST00000397771	ENST00000397771.2	22	-	30189349	C	A	30189348	22|30189395|donor|actual
4ac461f69362658f5938eb05bb5359e7	savnet	814	ENSG00000197785	ENST00000378755	ENST00000378755.5	1	+	1459346	T	G	1459345	1|1459367|donor|actual
d9f3e81fd68cf9ddc34ee621d0ff0490	savnet	815	ENSG00000168397	ENST00000404914	ENST00000404914.3	2	+	242590455	C	G	242590527	2|242590454|donor|actual
46531968d45ee423d732030d54db655b	savnet	816	ENSG00000166454	ENST00000299575	ENST00000299575.4	16	+	81076086	G	A	81076086	16|81076114|donor|actual
4dd4cbceb3ed6249fe6e41b03dc66895	savnet	817	ENSG00000117410	ENST00000472174	ENST00000472174.2	1	+	44441850	G	C	44441846	1|44441792|donor|actual;1|44441825|donor|actual
feee0838b4b577d493334325e669ab28	savnet	818	ENSG00000076108	ENST00000551812	ENST00000551812.1	12	-	57000030	C	T	57000030	12|57000026|donor|actual
e35c3591423a35b6334c080a5ff73e80	savnet	819	ENSG00000038219	ENST00000040738	ENST00000040738.5	4	-	13606489	G	A	13600569	4|13606490|donor|actual
7e68c14bc52b825b7c61a14e88a46f99	savnet	820	ENSG00000147889	ENST00000498124	ENST00000498124.1	9	-	21970893	GTCCTCACC	G	21970900	9|21970974|donor|actual
2b732e8c1cca084960d08a5da9094a72	savnet	821	ENSG00000147889	ENST00000498124	ENST00000498124.1	9	-	21970901	C	T	21970900	9|21970974|donor|actual
8b0069c6fd8172ba77ea685f3bfd3a2a	savnet	822	ENSG00000147889	ENST00000498124	ENST00000498124.1	9	-	21970899	A	G	21970900	9|21970974|donor|actual
4f78e282905913d6d0e42316865d5aa1	savnet	823	ENSG00000147889	ENST00000498124	ENST00000498124.1	9	-	21974676	C	A	21974676	9|21974745|donor|actual
022dd1a152deb659f8a3ad999a086caf	savnet	824	ENSG00000099814	ENST00000414716	ENST00000414716.3	14	+	105360904	C	T	105360926	14|105360903|donor|actual
40fc95b98de7e6d3216ffbd9942a1611	savnet	825	ENSG00000175216	ENST00000529230	ENST00000529230.1	11	-	46776437	C	A	46776437	11|46776351|donor|actual
d22c55a90cb1a49051033d27306c1bd7	savnet	826	ENSG00000122218	ENST00000368069	ENST00000368069.3	1	-	160309938	T	C	160309970	1|160309938|donor|actual
3aeec75c1e1da20fb58484724a7ee933	savnet	827	ENSG00000111605	ENST00000435070	ENST00000435070.2	12	+	69650552	T	A	69650623	12|69650554|donor|actual
04ae3f2c0f17df5eb1382183dbeebc6d	savnet	828	ENSG00000168036	ENST00000349496	ENST00000349496.5	3	+	41275790	T	C	41275789	3|41275793|donor|actual
0b2ee1c06e053c5e0ab72b1e06c40abc	savnet	829	ENSG00000198730	ENST00000361367	ENST00000361367.2	11	+	10786207	C	T	10786279	11|10786206|donor|actual
814ed4f794a926bca46c1591ff716e82	savnet	830	ENSG00000128185	ENST00000248879	ENST00000248879.3	22	-	20307414	T	C	20307401	22|20307418|donor|actual
b4f5f436dc0c8e6c8bf97922beaa69f1	savnet	831	ENSG00000135829	ENST00000367549	ENST00000367549.3	1	+	182845403	G	C	182845399	1|182845295|donor|actual
021305368a72fc71f993ac124e890b25	savnet	832	ENSG00000101457	ENST00000372622	ENST00000372622.3	20	+	44430724	A	T	44430697	20|44430719|donor|actual
cbe2bf972364b7f8df0a099928e10ec3	savnet	833	ENSG00000142002	ENST00000262960	ENST00000262960.9	19	-	4703929	G	A	4703897	19|4703930|donor|actual
d44ff54451c826ff327298d2f5a3c0c9	savnet	834	ENSG00000100393	ENST00000263253	ENST00000263253.7	22	+	41568668	G	A	41568668	22|41568674|donor|actual
e0bcbd20c31ba287a3937555887e729d	savnet	835	ENSG00000196411	ENST00000358173	ENST00000358173.3	7	-	100419977	C	A	100419892	7|100419982|donor|actual
826b3e8c7022728890cd63fed83798c7	savnet	836	ENSG00000136628	ENST00000366923	ENST00000366923.3	1	-	220213714	C	T	220219684	1|220213717|donor|actual
0c0f5c5a28a91f12175cd96c26a99643	savnet	837	ENSG00000185104	ENST00000396153	ENST00000396153.2	1	-	51048286	T	C	51048289	1|51048285|donor|actual
1a299516845c92f8e652cc9702e0bc26	savnet	838	ENSG00000139132	ENST00000427716	ENST00000427716.2	12	+	32729381	C	T	32729384	12|32726352|donor|actual;12|32729380|donor|actual
262431758ebb0bde389fd18f95ce2a0e	savnet	839	ENSG00000115677	ENST00000391975	ENST00000391975.1	2	-	242187659	C	T	242187658	2|242195717|donor|actual
a43be5565cf463ffac1dcb52feebeb90	savnet	840	ENSG00000113161	ENST00000287936	ENST00000287936.4	5	+	74639790	G	C	74639790	5|74638546|donor|actual
2617213734499af5112a10d3d9609576	savnet	841	ENSG00000122566	ENST00000354667	ENST00000354667.4	7	-	26233231	C	T	26233194	7|26233233|donor|actual
5913065ee917e1228c625ce8a13debba	savnet	842	ENSG00000068885	ENST00000326448	ENST00000326448.7	3	-	160037578	T	C	160037547	3|160037577|donor|actual
89d12f500fdaf0a4f395179985d23fba	savnet	843	ENSG00000102910	ENST00000285737	ENST00000285737.4	16	+	48368268	A	T	48368270	16|48368257|donor|actual;16|48368266|donor|actual
c80507450654ff101d8d461d0fc739e8	savnet	844	ENSG00000162337	ENST00000294304	ENST00000294304.7	11	+	68174310	C	T	68174282	11|68174309|donor|actual
04a3a3d3ed02b61a6b823896712ef30e	savnet	845	ENSG00000162337	ENST00000294304	ENST00000294304.7	11	+	68207153	G	A	68206151	11|68207150|donor|actual
0315068b4cd6731a44753e4bc7c933a6	savnet	846	ENSG00000160285	ENST00000397728	ENST00000397728.3	21	-	47635094	C	G	47635093	21|47635047|donor|actual
05bbafa761853240d9ae966bee8df0e5	savnet	847	ENSG00000168056	ENST00000301873	ENST00000301873.5	11	-	65307952	C	T	65307956	11|65307960|donor|actual
00f0fff78e1ba614f9b0a29aa4a5853f	savnet	848	ENSG00000099949	ENST00000215739	ENST00000215739.8	22	+	21347194	G	A	21347194	22|21347187|donor|actual
b545a631b6b9e8865e3632d37e1be46f	savnet	849	ENSG00000179632	ENST00000322428	ENST00000322428.5	8	+	145160670	G	A	145160670	8|145160675|donor|actual
0f3fd3f89a4b71e9e97a58e9b897798b	savnet	850	ENSG00000100139	ENST00000215957	ENST00000215957.6	22	+	38313800	C	T	38313803	22|38312576|donor|actual
f10d3cfbeeaf7b99f6c8e2e62f0880ca	savnet	851	ENSG00000117983	ENST00000529681	ENST00000529681.1	11	+	1247507	G	A	1247507	11|1247561|donor|actual
91cc434b11750ce99242ee6b42e12952	savnet	852	ENSG00000196535	ENST00000527372	ENST00000527372.1	17	-	27424236	C	A	27424240	17|27424276|donor|actual
559b63f707af1d216ddd18e0b9a28e4c	savnet	853	ENSG00000154328	ENST00000284503	ENST00000284503.6	8	+	11640908	G	A	11640909	8|11640929|donor|actual
0674417554c1534fa419bfb8c92b73a4	savnet	854	ENSG00000148400	ENST00000277541	ENST00000277541.6	9	-	139413042	C	T	139413042	9|139413156|donor|actual
f59a70ce226db0545955b87291844c10	savnet	855	ENSG00000178814	ENST00000426825	ENST00000426825.1	8	-	145107664	C	T	145107668	8|145107658|donor|actual;8|145107695|donor|actual
fa6601c60c4e80573b2ff2955982319a	savnet	856	ENSG00000072682	ENST00000401867	ENST00000401867.1	5	-	131530614	C	A	131530618	5|131530672|donor|actual
73bfc36093a37a79486a275bb37e8008	savnet	857	ENSG00000100889	ENST00000216780	ENST00000216780.4	14	+	24567890	A	T	24567888	14|24567645|donor|actual
902e7ce44a045876a6f0ef947caef072	savnet	858	ENSG00000160209	ENST00000291565	ENST00000291565.4	21	+	45166009	G	C	45166007	21|45166041|donor|actual
da237ae6a2ca83fdaf7c4ecbf88e7e09	savnet	859	ENSG00000173889	ENST00000495893	ENST00000495893.2	3	-	169866908	G	A	169866873	3|169866909|donor|actual
e37182f552308a94e900533b7dad1564	savnet	860	ENSG00000172943	ENST00000357988	ENST00000357988.5	X	-	53970565	A	C	53970566	X|53970601|donor|actual;X|53970638|donor|actual
70165811a9033e12806a9a854c22a929	savnet	861	ENSG00000067177	ENST00000373542	ENST00000373542.4	X	-	71855004	C	G	71855004	X|71854988|donor|actual
1b67e18f7d5442776d81988957f9302e	savnet	862	ENSG00000186111	ENST00000335312	ENST00000335312.3	19	-	3647331	C	T	3647335	19|3647285|donor|actual
6f38504d121ed104c1e8d4c5ebcea883	savnet	863	ENSG00000116095	ENST00000234453	ENST00000234453.5	2	+	179355543	T	C	179355542	2|179355566|donor|actual
fb67e3860b2149f51c0c687eff85f876	savnet	864	ENSG00000152689	ENST00000403687	ENST00000403687.3	2	+	33740275	T	A	33740274	2|33740340|donor|actual
a91727e9166a7257d9969be1d6a27800	savnet	865	ENSG00000103269	ENST00000219551	ENST00000219551.2	16	+	727386	C	T	727389	16|727385|donor|actual
e8c83e2d4d3d3ae6b4261ecca116588d	savnet	866	ENSG00000072422	ENST00000337910	ENST00000337910.5	10	-	62647970	C	A	62647969	10|62648021|donor|actual
abaf699c0a80ee454c01d4f4d34d539f	savnet	867	ENSG00000164587	ENST00000401695	ENST00000401695.3	5	-	149827255	G	T	149827147	5|149827256|donor|actual;5|149827257|donor|actual
024c3c01221eb35345f57aa297d88cb8	savnet	868	ENSG00000187742	ENST00000375807	ENST00000375807.3	9	+	91940893	A	G	91940954	9|91940891|donor|actual
23c6e807ce0a49d8e70eaf53bc9760b9	savnet	869	ENSG00000086475	ENST00000327347	ENST00000327347.5	10	-	13370339	C	T	13370350	10|13370341|donor|actual
0b679fb9a3c84be514ffe153d87a4300	savnet	870	ENSG00000143379	ENST00000271640	ENST00000271640.5	1	+	150936218	G	A	150936218	1|150936129|donor|actual;1|150936261|donor|actual
da8b4dfa5d6af27e94139d15e87a9cca	savnet	871	ENSG00000174938	ENST00000308713	ENST00000308713.5	16	-	29909173	C	G	29909173	16|29909263|donor|actual
8e8ebc00aa03708538b052cd4e21e13e	savnet	872	ENSG00000171763	ENST00000305560	ENST00000305560.6	15	+	45706983	G	T	45706979	15|45706877|donor|actual
c655dfc939c62436deb461875219deae	savnet	873	ENSG00000157837	ENST00000353487	ENST00000353487.2	12	-	121222277	C	A	121222276	12|121222331|donor|actual
e707ff3bf2dea35223d25cb2fdae30dc	savnet	874	ENSG00000100380	ENST00000216218	ENST00000216218.3	22	-	41223099	C	G	41223099	22|41223025|donor|actual;22|41223058|donor|actual;22|41223209|donor|actual
d0527ec9de32849bdb74a02dc3740468	savnet	875	ENSG00000149418	ENST00000278742	ENST00000278742.5	11	+	130079458	C	T	130079474	11|130079457|donor|actual
a873c38e10620c6386e06c8fed3df999	savnet	876	ENSG00000101972	ENST00000218089	ENST00000218089.9	X	+	123164976	G	GT	123164976	X|123160538|donor|actual
8bc6a0c33b2eaa52c08dfaf7a068077f	savnet	877	ENSG00000164506	ENST00000321680	ENST00000321680.6	6	+	147680464	G	A	147680460	6|147680496|donor|actual
77daa2a0e99546266452f498bfdc6b07	savnet	878	ENSG00000036054	ENST00000394144	ENST00000394144.4	3	+	100025393	T	G	100025388	3|100025440|donor|actual
375414eb25af625edd34cc413e7f00a2	savnet	879	ENSG00000146350	ENST00000398212	ENST00000398212.2	6	-	121642778	C	T	121642778	6|121642774|donor|actual
bcea4c3a7e596055a0c33afa756f9e43	savnet	880	ENSG00000151353	ENST00000281017	ENST00000281017.3	2	-	672642	T	C	672807	2|672646|donor|actual
cb470508132ebcf70278315a1ff6cb01	savnet	881	ENSG00000154310	ENST00000436636	ENST00000436636.2	3	-	170893042	ACTT	A	170893040	3|170893043|donor|actual
5f5b744960a06f803a100644f0940916	savnet	882	ENSG00000198900	ENST00000361337	ENST00000361337.2	20	+	39709877	AGAG	A	39709881	20|39709584|donor|actual;20|39709937|donor|actual
ce522cbe4d372c5ce686fc3ae9c1b733	savnet	883	ENSG00000141510	ENST00000269305	ENST00000269305.4	17	-	7578202	A	T	7578176	17|7578200|donor|actual
b5d870354a8b571594c137f05c5bc053	savnet	884	ENSG00000141510	ENST00000269305	ENST00000269305.4	17	-	7578370	C	A	7578370	17|7578416|donor|actual
777f58d6a2340021151bfc18fa57b987	savnet	885	ENSG00000141510	ENST00000269305	ENST00000269305.4	17	-	7578176	C	A	7578176	17|7578171|donor|actual
02a31810e6a48b271f0b3f56e0391296	savnet	886	ENSG00000184470	ENST00000400521	ENST00000400521.1	22	-	19885562	C	A	19885561	22|19885494|donor|actual
c831a69ad073376619e1275d0d456610	savnet	887	ENSG00000114062	ENST00000397954	ENST00000397954.2	15	-	25653719	T	C	25653766	15|25653718|donor|actual
d638368548483688781a6bdeafd20753	savnet	888	ENSG00000115464	ENST00000398571	ENST00000398571.2	2	-	61510280	C	G	61510279	2|61510261|donor|actual
584b9026ac5b45c7cdb740bfc4aa1fd6	savnet	889	ENSG00000095787	ENST00000354911	ENST00000354911.4	10	+	28824691	G	A	28824687	10|28824633|donor|actual;10|28824639|donor|actual;10|28824653|donor|actual
dfbf5e10f91ac57737a983a794685f1c	savnet	890	ENSG00000063761	ENST00000238561	ENST00000238561.5	14	+	78285457	G	A	78285457	14|78285402|donor|actual
1cfc4f21f57c66398ef7f86722719e1c	savnet	891	ENSG00000004059	ENST00000000233	ENST00000000233.5	7	+	127231097	C	T	127231143	7|127231092|donor|actual
f8b96496d489da64d9f664fcc8d06956	savnet	892	ENSG00000138085	ENST00000380171	ENST00000380171.3	2	+	27439435	C	A	27439489	2|27439433|donor|actual
d210e501d2c953b9fa29f90570a5318d	savnet	893	ENSG00000135454	ENST00000341156	ENST00000341156.4	12	-	58021437	C	T	58021400	12|58021440|donor|actual
e326480412cb93c62b52e880fcd94b5e	savnet	894	ENSG00000126581	ENST00000361523	ENST00000361523.4	17	-	40963577	C	T	40963672	17|40963580|donor|actual
3448d67dca37caf5b13eb2401350e212	savnet	895	ENSG00000012048	ENST00000471181	ENST00000471181.2	17	-	41219568	G	A	41219624	17|41219569|donor|actual
1cca2382ad19520dc5a1fed2f2e9bc7a	savnet	896	ENSG00000101220	ENST00000217195	ENST00000217195.8	20	-	3736114	A	G	3736115	20|3736228|donor|actual
339a912d6fdafe098c4537cb6a5d3203	savnet	897	ENSG00000134072	ENST00000256460	ENST00000256460.3	3	-	9799491	T	A	9799412	3|9799491|donor|actual
b2ff2d70b0376035260932ea425ab8a3	savnet	898	ENSG00000132141	ENST00000314144	ENST00000314144.5	17	-	33288204	G	A	33288275	17|33288209|donor|actual
23d9d06f80e51130cd67853dd295b04c	savnet	899	ENSG00000179335	ENST00000395066	ENST00000395066.3	15	+	74914482	C	T	74914558	15|74914477|donor|actual
16ef9dc0fa6e5fa64b33ef7e4623749d	savnet	900	ENSG00000125107	ENST00000317147	ENST00000317147.5	16	-	58562380	TTTAGA	T	58562378	16|58562385|donor|actual
bf2ff1f2d23da15bd264e38ec1c37570	savnet	901	ENSG00000140459	ENST00000268053	ENST00000268053.6	15	-	74637444	G	A	74637384	15|74637445|donor|actual
09df5327cb28e351833c6c67ce832fed	savnet	902	ENSG00000119522	ENST00000373624	ENST00000373624.2	9	-	126219637	G	A	126219626	9|126219638|donor|actual
7649135cc48446fd3fd02bb3e336df87	savnet	903	ENSG00000086232	ENST00000199389	ENST00000199389.6	7	-	6086642	C	T	6086622	7|6086645|donor|actual
c9668d1d84c6ad7702af881e0e95caac	savnet	904	ENSG00000106263	ENST00000360876	ENST00000360876.4	7	+	2405816	C	A	2404165	7|2405814|donor|actual
b1b09e56abf959e1438a4ecd66571db9	savnet	905	ENSG00000145293	ENST00000273920	ENST00000273920.3	4	+	83372300	G	A	83372399	4|83372298|donor|actual
47193fa47eefbea33ea06627763b5769	savnet	906	ENSG00000105722	ENST00000222329	ENST00000222329.4	19	-	42754010	G	T	42753978	19|42754012|donor|actual
2ae2955be9748e4c5020eb0b478bfbe5	savnet	907	ENSG00000163430	ENST00000295633	ENST00000295633.3	3	-	120122088	C	T	120122088	3|120122123|donor|actual
a0da53264ef9795c287d8ac85f0a8421	savnet	908	ENSG00000100083	ENST00000343632	ENST00000343632.4	22	+	38016357	TAAAGAAGCA	T	38016369	22|38016358|donor|actual
5a65cc3da5d10aaad788c854aade545b	savnet	909	ENSG00000125675	ENST00000264357	ENST00000264357.5	X	+	122616911	C	A	122616898	X|122616909|donor|actual
096f3da48f3698dc4acff9790c32d5a2	savnet	910	ENSG00000171720	ENST00000305264	ENST00000305264.3	5	-	141007458	A	G	141007459	5|141007429|donor|actual
a04a75a6e245cfe5b3583e115f9159ea	savnet	911	ENSG00000096384	ENST00000371554	ENST00000371554.1	6	+	44217321	G	T	44217321	6|44217169|donor|actual
1015b86e7f2160d566db867a8d369b70	savnet	912	ENSG00000106683	ENST00000336180	ENST00000336180.2	7	+	73511042	C	T	73511091	7|73511041|donor|actual
6a60d42d318a3f472cda686c7247dc7d	savnet	913	ENSG00000198121	ENST00000374431	ENST00000374431.3	9	-	113704320	A	C	113703700	9|113704319|donor|actual
18107d828f13f1f2148b81bd89177d09	savnet	914	ENSG00000144749	ENST00000273261	ENST00000273261.3	3	-	66432740	C	A	66432696	3|66432745|donor|actual
09ee98c8eb1b7ef1fc16566f74d558df	savnet	915	ENSG00000198909	ENST00000361357	ENST00000361357.3	17	+	61766990	G	A	61767096	17|61766988|donor|actual
73442a84db2e94ce2baf00001bb4779a	savnet	916	ENSG00000141644	ENST00000590208	ENST00000590208.1	18	-	47803460	C	T	47803459	18|47803485|donor|actual
3e0fc6c9769c3bf7c0ead6d27bcb2c58	savnet	917	ENSG00000156026	ENST00000373053	ENST00000373053.3	10	+	74631307	C	T	74631339	10|74631306|donor|actual
14beb1c5419c0d5cf7086238ad55a9f6	savnet	918	ENSG00000140259	ENST00000267812	ENST00000267812.3	15	-	44105184	C	T	44105184	15|44105102|donor|actual
21cd757da1f9ab5648725dd6d9c5853c	savnet	919	ENSG00000143198	ENST00000367889	ENST00000367889.3	1	+	165620323	A	C	165620325	1|165620365|donor|actual
9d4042c0cb69427cc93b2259e2f6371f	savnet	920	ENSG00000261857	ENST00000263369	ENST00000263369.3	19	+	41281575	G	A	41281575	19|41281554|donor|actual
4d8c11bf78a9442c89d238188b13f2b6	savnet	921	ENSG00000114857	ENST00000232978	ENST00000232978.8	3	+	42681188	C	A	42681243	3|42681186|donor|actual
ed080f85963759fb5cff80e779fa8277	savnet	922	ENSG00000198856	ENST00000512478	ENST00000512478.2	4	+	109572012	G	A	109571951	4|109572010|donor|actual
b23245985cebc1a6c453ae2e00d13ea3	savnet	923	ENSG00000116288	ENST00000493678	ENST00000493678.1	1	+	8037800	T	C	8037799	1|8031061|donor|actual
0e02c84156c2e37544b9715385ba5c4f	savnet	924	ENSG00000171862	ENST00000371953	ENST00000371953.3	10	+	89720676	A	G	89720876	10|89720672|donor|actual
52e23a25a55c6dc30518cc79e1631bf8	savnet	925	ENSG00000171862	ENST00000371953	ENST00000371953.3	10	+	89692993	G	T	89693009	10|89692988|donor|actual
6dc6c6398babe154a645dfd22e24bc0e	savnet	926	ENSG00000088179	ENST00000263708	ENST00000263708.2	2	+	120714657	A	C	120714654	2|120714619|donor|actual
96737c638ae1b1cd72144f95eb9e43c5	savnet	927	ENSG00000060656	ENST00000345512	ENST00000345512.3	1	+	29650305	G	A	29650301	1|29650248|donor|actual
f93b2be0663288fbd73614deff8adee3	savnet	928	ENSG00000108384	ENST00000337432	ENST00000337432.4	17	+	56772380	A	G	56772551	17|56772376|donor|actual
a69e47dc51df0ae5c5b3a6c51b323bd0	savnet	929	ENSG00000112306	ENST00000230050	ENST00000230050.3	6	+	133137703	G	T	133137703	6|133136364|donor|actual
9171235e37a9b163c4570199943efe7f	savnet	930	ENSG00000142186	ENST00000270176	ENST00000270176.5	11	+	65293186	G	A	65293186	11|65293208|donor|actual
2f745bc2484fc1e8de62f9299110c75d	savnet	931	ENSG00000138593	ENST00000559471	ENST00000559471.1	15	-	49325161	C	G	49325161	15|49325140|donor|actual
60dc649d504e538eaf5913c83441a5e3	savnet	932	ENSG00000165684	ENST00000298532	ENST00000298532.2	9	-	139282191	T	TA	139282193	9|139282153|donor|actual
93072c275108739436aa60bc0bdfdba4	savnet	933	ENSG00000126351	ENST00000264637	ENST00000264637.4	17	+	38245688	C	A	38245587	17|38245686|donor|actual
2619582892355d9fdfee72a884835ee1	savnet	934	ENSG00000215788	ENST00000377782	ENST00000377782.3	1	-	6522520	C	T	6522688	1|6522518|donor|actual
f53b829b04f911b5f069f681b359e3ed	savnet	935	ENSG00000143643	ENST00000366661	ENST00000366661.4	1	-	231067112	A	C	231067043	1|231067112|donor|actual
9851aaae11e24bcc5498009e8261ace4	savnet	936	ENSG00000100271	ENST00000266254	ENST00000266254.7	22	-	43464415	C	T	43464415	22|43464381|donor|actual;22|43465637|donor|actual
1ffc7d66068ec8b7409f03c828c95d7c	savnet	937	ENSG00000156521	ENST00000287078	ENST00000287078.6	10	-	71905229	G	A	71905176	10|71905230|donor|actual
840fb253a7326ce7d919723101e01aab	savnet	938	ENSG00000108651	ENST00000261708	ENST00000261708.4	17	-	30213045	G	A	30212998	17|30213046|donor|actual
fa7f72cd16aa4d9e86450d2e3c43f64b	savnet	939	ENSG00000163872	ENST00000305135	ENST00000305135.5	3	+	183446644	G	T	183446640	3|183446587|donor|actual
f247cbcf7ee3bb05596823c333ebfc31	savnet	940	ENSG00000108953	ENST00000264335	ENST00000264335.8	17	-	1264453	A	C	1264385	17|1264453|donor|actual
20ee8567e3907297b70e058f42eaa054	savnet	941	ENSG00000108846	ENST00000285238	ENST00000285238.8	17	+	48753913	C	A	48753950	17|48753911|donor|actual
f81ed33ee4bb88cee47912c6ad75fff9	savnet	942	ENSG00000146386	ENST00000367660	ENST00000367660.3	6	+	139355364	T	C	139355359	6|139355410|donor|actual
7dbbc53b8c3dbee25127834fa0333d47	savnet	943	ENSG00000176092	ENST00000527815	ENST00000527815.1	1	-	26658052	G	A	26657979	1|26658053|donor|actual
566a35d2e13de5411ea336a4ea4f8ba7	savnet	944	ENSG00000196581	ENST00000378191	ENST00000378191.4	1	+	4834619	G	A	4834619	1|4834623|donor|actual
0459e2e0da6a4be3dbe50154596370d7	savnet	945	ENSG00000120697	ENST00000239891	ENST00000239891.3	13	-	37539709	T	C	37539711	13|37539656|donor|actual
af55bdb2a1b2ec363c2d7351498de30b	savnet	946	ENSG00000242802	ENST00000348624	ENST00000348624.4	7	+	4823127	C	A	4823092	7|4823125|donor|actual
e826bbe74a27d9feb5c13c6bee5c38c0	savnet	947	ENSG00000196843	ENST00000357485	ENST00000357485.3	2	+	97215190	AAGCAG	A	97215197	2|97215192|donor|actual
4401e5edc178ef3aade87b597b5fed07	savnet	948	ENSG00000065802	ENST00000264607	ENST00000264607.4	2	+	239344474	A	G	239344655	2|239344470|donor|actual
cfcfb4a83ddc327bc27dd60f2aeac878	savnet	949	ENSG00000138686	ENST00000264499	ENST00000264499.4	4	-	122791435	G	A	122791432	4|122791436|donor|actual
1318f9d8f8dec59eded02f6a7bc4328d	savnet	950	ENSG00000012048	ENST00000471181	ENST00000471181.2	17	-	41256883	A	C	41256884	17|41256893|donor|actual
2529e276024bb564e8af09b596a0029d	savnet	951	ENSG00000156983	ENST00000383829	ENST00000383829.2	3	+	9782627	T	C	9782626	3|9782620|donor|actual
74bd718527e182b0f67ac0495db7ea37	savnet	952	ENSG00000122565	ENST00000337620	ENST00000337620.4	7	+	26251377	G	C	26251377	7|26251381|donor|actual;7|26251407|donor|actual
ed6afe058633b79b203cf0653b6d3cf6	savnet	953	ENSG00000137500	ENST00000529689	ENST00000529689.1	11	-	82991179	C	T	82991183	11|82991127|donor|actual
562c0b6737428add359cad5ab33de770	savnet	954	ENSG00000118816	ENST00000237654	ENST00000237654.4	4	-	77977406	T	C	77977401	4|77977405|donor|actual
9a5d66dd6f1c8d7f50d254256e92d379	savnet	955	ENSG00000156535	ENST00000287097	ENST00000287097.5	6	+	74516767	C	G	74516796	6|74516763|donor|actual
a253f043ecbb2d7ad5e6edd65e7c22d8	savnet	956	ENSG00000147889	ENST00000498124	ENST00000498124.1	9	-	21974678	T	C	21974676	9|21974745|donor|actual
280e56744b272629fa4123ba8e2fa426	savnet	957	ENSG00000147889	ENST00000498124	ENST00000498124.1	9	-	21970900	C	T	21970900	9|21970974|donor|actual
e3c7916b2db8f79ace4120fe9da4a429	savnet	959	ENSG00000147889	ENST00000498124	ENST00000498124.1	9	-	21970971	G	T	21970900	9|21970974|donor|actual
e33c7d8b9ad0fb47730d5b9aafc6677f	savnet	960	ENSG00000111642	ENST00000357008	ENST00000357008.2	12	-	6680033	A	G	6680034	12|6679968|donor|actual
46beff1b5358d53a7bdf9840b8f7fa01	savnet	961	ENSG00000104859	ENST00000221455	ENST00000221455.3	19	+	45571317	G	A	45571313	19|45571290|donor|actual
01e1a6ae8a15483c0d29784746e40db3	savnet	962	ENSG00000114270	ENST00000328333	ENST00000328333.8	3	-	48626135	G	A	48626074	3|48626136|donor|actual
00086a30dd0abdd8353501ba63d56ddf	savnet	963	ENSG00000130309	ENST00000252599	ENST00000252599.4	19	+	17691725	C	T	17691715	19|17691724|donor|actual
0be77331bae70f15e1737610a4545a97	savnet	964	ENSG00000143320	ENST00000368222	ENST00000368222.3	1	-	156670775	T	A	156670665	1|156670776|donor|actual
e84306d752d4b1eb6aeecaea7b38a40d	savnet	965	ENSG00000213923	ENST00000396832	ENST00000396832.1	22	-	38696830	T	C	38696728	22|38696829|donor|actual
70b66af427114975a3e98a6c6e71c8f3	savnet	966	ENSG00000132792	ENST00000361383	ENST00000361383.6	20	+	36361470	GT	G	36361470	20|36361519|donor|actual
17a8a142dfe07e5e79dfab74efe01a2e	savnet	967	ENSG00000198561	ENST00000399050	ENST00000399050.4	11	+	57564299	G	A	57564465	11|57564301|donor|actual
b7da42bae790def098e0caa7115737e5	savnet	968	ENSG00000119599	ENST00000358377	ENST00000358377.2	14	+	73404779	G	A	73404779	14|73404858|donor|actual
f289c51835f068c2dd3f9d7ed99f152a	savnet	969	ENSG00000119522	ENST00000373624	ENST00000373624.2	9	-	126214549	A	G	126214554	9|126214558|donor|actual
d6faaf1ec875a951ec9faf222915d6e2	savnet	970	ENSG00000135829	ENST00000367549	ENST00000367549.3	1	+	182827949	G	A	182828030	1|182827946|donor|actual
9a5c8975f5ee82bd99e610871b9daf2c	savnet	971	ENSG00000151240	ENST00000280886	ENST00000280886.6	10	-	465000	C	T	465004	10|464971|donor|actual
c549c08e8d9cbde599e90c8d891c51cc	savnet	972	ENSG00000116641	ENST00000340370	ENST00000340370.5	1	-	62954604	C	A	62954604	1|62954642|donor|actual
86678f0de3b676eeaa034b1fe9267a3f	savnet	973	ENSG00000197102	ENST00000360184	ENST00000360184.4	14	+	102516538	A	T	102516536	14|102516527|donor|actual;14|102516582|donor|actual
3b07143ee5dacf5546bc8946f4ed4e83	savnet	974	ENSG00000156508	ENST00000316292	ENST00000316292.9	6	-	74228666	G	C	74228654	6|74228666|donor|actual
8f69859d8ea228edf8b88a5bde69346b	savnet	975	ENSG00000107581	ENST00000369144	ENST00000369144.3	10	-	120796628	T	C	120796630	10|120796622|donor|actual
083b59a380c6aafc774c81505842ee09	savnet	976	ENSG00000178982	ENST00000248342	ENST00000248342.4	19	+	39114838	G	A	39114838	19|39114832|donor|actual
8ebe93c748f08bf08e3ff2f653137859	savnet	977	ENSG00000142627	ENST00000358432	ENST00000358432.5	1	-	16464347	C	A	16464347	1|16464396|donor|actual
e69a38cc4b853f4c41bebeca8e90472c	savnet	978	ENSG00000132591	ENST00000254928	ENST00000254928.5	17	+	27185506	T	C	27185505	17|27185456|donor|actual
429c833325452c2361e8b31feb5251ef	savnet	979	ENSG00000077348	ENST00000221233	ENST00000221233.4	19	-	41895669	C	A	41895669	19|41897637|donor|actual
fee075de2a5f4617e8fddd6a2e104bc1	savnet	980	ENSG00000083857	ENST00000441802	ENST00000441802.2	4	-	187535344	C	T	187535344	4|187535377|donor|actual
506df146803cddd1d3571802f4c22073	savnet	981	ENSG00000086570	ENST00000261800	ENST00000261800.5	5	-	150889583	TGTCTCCTGTGTAAGGATGA	T	150889581	5|150889602|donor|actual
a34d69980d0cf8cd7436c47d3150ccce	savnet	982	ENSG00000142449	ENST00000600128	ENST00000600128.1	19	-	8206823	C	A	8206823	19|8207896|donor|actual
990b65e050e209ecac6570f47b01f784	savnet	983	ENSG00000119402	ENST00000608872	ENST00000608872.1	9	-	123540631	G	A	123540628	9|123540632|donor|actual
ee5a96455f01a08fa09ffbdf639fff0a	savnet	984	ENSG00000214814	ENST00000522917	ENST00000522917.1	8	+	125115551	G	C	125115551	8|125115471|donor|actual;8|125115509|donor|actual
1c6a2f5d01c70adde731d6e91a8320de	savnet	985	ENSG00000119321	ENST00000238256	ENST00000238256.3	9	-	115946567	C	T	115946571	9|115946509|donor|actual
242ebb280845a5387f126b2e83b8f6cc	savnet	986	ENSG00000111206	ENST00000342628	ENST00000342628.2	12	-	2983116	C	T	2983142	12|2983118|donor|actual
be9151841738eaa223492d966d3e5c3d	savnet	987	ENSG00000160844	ENST00000436886	ENST00000436886.2	7	-	99809407	C	A	99821192	7|99809412|donor|actual
5d32eb1e69d9b0edfe035900edf23377	savnet	988	ENSG00000132463	ENST00000254799	ENST00000254799.6	4	-	71693581	C	T	71693568	4|71693583|donor|actual
a417ecc3960d5285c0137dcfb74e3601	savnet	989	ENSG00000147697	ENST00000276708	ENST00000276708.4	8	-	130764239	G	A	130764351	8|130764240|donor|actual
243cee8fa3c97c73618a3f74c940d67d	savnet	990	ENSG00000183474	ENST00000510979	ENST00000510979.1	5	+	68862038	A	G	68862036	5|68862066|donor|actual
3d96157fcb19b4b5c862fd8207e78da8	savnet	991	ENSG00000155115	ENST00000329970	ENST00000329970.7	6	+	111283710	T	C	111283709	6|111283736|donor|actual
69ad21625c0cb2bcbed91455fa21f9c6	savnet	992	ENSG00000128731	ENST00000261609	ENST00000261609.7	15	-	28358714	C	A	28358718	15|28358702|donor|actual
ce6a894388fbd06e9bf19592b5e1cbd5	savnet	993	ENSG00000122557	ENST00000396081	ENST00000396081.1	7	-	35673920	A	G	35673921	7|35673869|donor|actual
f35561de8ede65d2de742d3677169276	savnet	994	ENSG00000127946	ENST00000336926	ENST00000336926.6	7	-	75171237	C	T	75171237	7|75171222|donor|actual
b568078d926d894e1ed799b83b64b373	savnet	995	ENSG00000206503	ENST00000396634	ENST00000396634.1	6	+	29912176	T	C	29912175	6|29911262|donor|actual;6|29912053|donor|actual
83314df120c8de9dfd457592427bf74b	savnet	996	ENSG00000206503	ENST00000396634	ENST00000396634.1	6	+	29912175	G	T	29912175	6|29911957|donor|actual;6|29912053|donor|actual
f995237cdc2d93010eb540125283f695	savnet	997	ENSG00000206503	ENST00000396634	ENST00000396634.1	6	+	29912388	GCTCA	G	29912394	6|29912389|donor|actual
47344733b1395125d4c09d3ed8392246	savnet	998	ENSG00000234745	ENST00000412585	ENST00000412585.2	6	-	31323943	C	T	31323943	6|31323904|donor|actual;6|31323967|donor|actual
31ac595133e1393a10accf8bea87bb7d	savnet	999	ENSG00000138668	ENST00000313899	ENST00000313899.7	4	-	83279810	A	G	83279811	4|83280716|donor|actual
59587302fa00d71b791c503c2de9c282	savnet	1000	ENSG00000142798	ENST00000374695	ENST00000374695.3	1	-	22168731	C	A	22168731	1|22168749|donor|actual
1df55dc59f6cdeee61108f86a02875d5	savnet	1001	ENSG00000086758	ENST00000342160	ENST00000342160.3	X	-	53560975	G	A	53560967	X|53560978|donor|actual
041e3dc6a3a8bd3a23072e5b8219cbc9	savnet	1002	ENSG00000086758	ENST00000342160	ENST00000342160.3	X	-	53620323	C	A	53620323	X|53620335|donor|actual;X|53620360|donor|actual
1b11a62a6cbfd9c688ae94dad43f9503	savnet	1003	ENSG00000086758	ENST00000342160	ENST00000342160.3	X	-	53631658	G	A	53631549	X|53631659|donor|actual
8e5a075a6b4c85690768dfb11749aad3	savnet	1004	ENSG00000068001	ENST00000447092	ENST00000447092.1	3	-	50356380	CGCTTACCGT	C	50356386	3|50356310|donor|actual
7d835d77f9343f3328b8f8677b2a7064	savnet	1005	ENSG00000163702	ENST00000295981	ENST00000295981.3	3	+	9972629	T	C	9972628	3|9972637|donor|actual
c63632ae46380a49c85109b22686bfe7	savnet	1006	ENSG00000164880	ENST00000404767	ENST00000404767.3	7	-	1523641	A	G	1523638	7|1523612|donor|actual
037f1ed7c208a2612b843f222dea9fa4	savnet	1007	ENSG00000117408	ENST00000372343	ENST00000372343.3	1	+	44422118	C	T	44422133	1|44422117|donor|actual
be1d9f701844eb1dca6d0422fdb6c46a	savnet	1008	ENSG00000134070	ENST00000256458	ENST00000256458.4	3	+	10264469	G	A	10264516	3|10264471|donor|actual
631d41d907dd4312f5cb74df82f92ebe	savnet	1009	ENSG00000116679	ENST00000367498	ENST00000367498.3	1	-	185277930	A	G	185277931	1|185277917|donor|actual
796f387df9d4aa8d7ec85e4c8a96f6a9	savnet	1010	ENSG00000066135	ENST00000372396	ENST00000372396.3	1	+	44133692	T	C	44133691	1|44133511|donor|actual;1|44133740|donor|actual
081d1aa4c102e255b7c17d77a6458442	savnet	1011	ENSG00000147050	ENST00000377967	ENST00000377967.4	X	+	44929602	G	T	44929603	X|44929692|donor|actual
2d10c90368b90c8a9c27cd0112570127	savnet	1012	ENSG00000140859	ENST00000379655	ENST00000379655.4	16	-	57803506	C	G	57803506	16|57803560|donor|actual
25f464df6a7af4ab652d73631758a167	savnet	1013	ENSG00000124702	ENST00000326974	ENST00000326974.4	6	+	42985674	A	C	42985707	6|42985669|donor|actual
2a70c845eec811c6fb87e9069b6373f1	savnet	1014	ENSG00000272333	ENST00000222270	ENST00000222270.7	19	+	36215989	G	A	36215989	19|36215960|donor|actual
a560808d8a8ab438587423a57d285748	savnet	1015	ENSG00000272333	ENST00000222270	ENST00000222270.7	19	+	36228844	G	C	36228844	19|36228830|donor|actual
71e5521a7b83252723fea0149053f029	savnet	1016	ENSG00000167548	ENST00000301067	ENST00000301067.7	12	-	49420049	C	T	49419964	12|49420051|donor|actual
ba4659d5fe41eb2a24cb0f85bcbec123	savnet	1017	ENSG00000186081	ENST00000252242	ENST00000252242.4	12	-	52910888	T	TAC	52910890	12|52910884|donor|actual
a95dfe66191da5894ddb7f8420e8b5ed	savnet	1018	ENSG00000186081	ENST00000252242	ENST00000252242.4	12	-	52911662	ATTTAGATAAGTTTCTTACCGCAT	A	52911680	12|52911650|donor|actual
2b2ebfe440e7348e9b263711bbcc1a29	savnet	1019	ENSG00000105700	ENST00000602094	ENST00000602094.1	19	+	18675832	G	A	18675832	19|18675914|donor|actual
b9491a61f8f7f664c6d1aedf0d4cc82c	savnet	1020	ENSG00000198042	ENST00000360128	ENST00000360128.6	8	+	33342856	G	A	33342740	8|33342854|donor|actual
1be841e04e1f49723c44e8388ced0814	savnet	1021	ENSG00000112118	ENST00000596288	ENST00000596288.1	6	-	52133882	A	G	52133883	6|52133902|donor|actual
dad53db627f8c1fcf861f4fea8560f5f	savnet	1022	ENSG00000184634	ENST00000374080	ENST00000374080.3	X	+	70339729	T	G	70339728	X|70339733|donor|actual
9d3213ff70e8cae0e9396a89d23a0967	savnet	1023	ENSG00000068305	ENST00000354410	ENST00000354410.5	15	+	100211631	A	T	100185970	15|100211630|donor|actual
140a960854147275554456f49159527b	savnet	1024	ENSG00000172878	ENST00000315796	ENST00000315796.4	2	+	172928539	C	T	172928589	2|172928538|donor|actual
cf7c9f02bb1246a6d3184d904304764f	savnet	1025	ENSG00000067365	ENST00000381920	ENST00000381920.3	16	+	8719512	G	A	8719656	16|8719509|donor|actual
d106a39169abfa9f450d00fa55396fba	savnet	1026	ENSG00000118855	ENST00000415822	ENST00000415822.2	3	+	158542028	G	T	158542026	3|158541963|donor|actual
1de65e7873c1ef1b33cb08373a61ad29	savnet	1027	ENSG00000013364	ENST00000357402	ENST00000357402.5	16	+	29858706	G	A	29858707	16|29858723|donor|actual
4a45df77a7f13afd6e8769c6e0716b57	savnet	1028	ENSG00000101306	ENST00000375994	ENST00000375994.2	20	+	30418960	G	A	30418945	20|30418957|donor|actual
3552827ae83906c6d4005a7bc025508f	savnet	1029	ENSG00000103245	ENST00000251588	ENST00000251588.2	16	-	780842	C	T	780842	16|780861|donor|actual
abf3ad582a9211d99e0c021dcdd2b73b	savnet	1030	ENSG00000061676	ENST00000360982	ENST00000360982.2	2	-	183888738	T	C	183889705	2|183888738|donor|actual
7a6ba38f0f23c1ae485bae1243fddd4a	savnet	1031	ENSG00000136521	ENST00000259037	ENST00000259037.3	3	+	179334712	A	G	179333838	3|179334708|donor|actual
40baddfd7f19e0a1870d1c40bacb1a23	savnet	1032	ENSG00000166136	ENST00000299166	ENST00000299166.4	10	-	102286236	A	C	102286155	10|102286235|donor|actual
fd3ed9aec7ca7dea30ee0d2713cdc14d	savnet	1033	ENSG00000215041	ENST00000399464	ENST00000399464.2	17	-	7230030	C	G	7230029	17|7230007|donor|actual
1dabb018aeb7dc3a3cb60d4aa54a02bf	savnet	1034	ENSG00000101361	ENST00000329276	ENST00000329276.5	20	+	2637154	C	T	2637196	20|2637153|donor|actual
c87356654d7cba676eb2a5e9e22ca65f	savnet	1035	ENSG00000055044	ENST00000264279	ENST00000264279.5	2	+	203157652	A	G	203157627	2|203157648|donor|actual
11e6681c3dae185312431627215f4904	savnet	1036	ENSG00000148400	ENST00000277541	ENST00000277541.6	9	-	139393350	C	G	139393350	9|139393296|donor|actual
bf43a94a943a74f35d2f449848555046	savnet	1037	ENSG00000148400	ENST00000277541	ENST00000277541.6	9	-	139404216	A	C	139404184	9|139404215|donor|actual
08fd378d49051d25cff95b4b5d637df2	savnet	1038	ENSG00000104904	ENST00000602676	ENST00000602676.2	19	+	2271954	G	A	2271954	19|2272005|donor|actual
8af0d89833c83be65a44cb3eed2da34a	savnet	1039	ENSG00000100836	ENST00000216727	ENST00000216727.4	14	+	23793497	A	G	23793499	14|23793547|donor|actual
1be26c14dc9073f2af2c1736c2d75978	savnet	1040	ENSG00000059378	ENST00000263549	ENST00000263549.3	7	-	139727113	G	A	139727075	7|139727114|donor|actual
1087f5e38ee5224da2338f188f0fb0ea	savnet	1041	ENSG00000132635	ENST00000360652	ENST00000360652.2	20	-	2819522	C	T	2819489	20|2819524|donor|actual
67f3b6237592a28db7f2529cd09b4a69	savnet	1042	ENSG00000114209	ENST00000392750	ENST00000392750.2	3	-	167437849	C	T	167437849	3|167437840|donor|actual;3|167437845|donor|actual
504d48ba3fb24dee4d2fed6cba3f10f7	savnet	1043	ENSG00000127980	ENST00000248633	ENST00000248633.4	7	-	92123604	C	G	92123606	7|92123532|donor|actual
23bd603108bab7aa4a904b3891c41be6	savnet	1044	ENSG00000038210	ENST00000264864	ENST00000264864.6	4	+	25256888	G	A	25256888	4|25256873|donor|actual
5bf047671a965fe9c94b023c0e501866	savnet	1045	ENSG00000007541	ENST00000026218	ENST00000026218.5	16	+	624441	G	A	624764	16|624439|donor|actual
1c9e8e458a2edfa7c1f8da9f508dbb02	savnet	1046	ENSG00000011405	ENST00000265970	ENST00000265970.7	11	-	17139068	T	C	17139037	11|17139067|donor|actual
5c5efb126050dd4c2f420704d34cf649	savnet	1047	ENSG00000168907	ENST00000382396	ENST00000382396.4	15	-	42437772	C	A	42437772	15|42437766|donor|actual
fb03f489bc0490f2efb04d60aee9f89e	savnet	1048	ENSG00000149782	ENST00000540288	ENST00000540288.1	11	+	64021967	G	T	64021965	11|64021943|donor|actual
7c92ba3efedec6c405e7404664b0033d	savnet	1049	ENSG00000164087	ENST00000296484	ENST00000296484.2	3	-	52185030	A	G	52185031	3|52185008|donor|actual
c522e60e35d74ab9fdde1e90bbf66026	savnet	1050	ENSG00000148606	ENST00000372371	ENST00000372371.3	10	-	79769245	G	A	79769294	10|79769246|donor|actual
703ae015b7641eacb5ae6f2162dd1b2d	savnet	1051	ENSG00000085998	ENST00000371992	ENST00000371992.1	1	-	46656363	C	T	46656391	1|46656366|donor|actual
4e3cb6489cd9c57dfc18d8be417acbd5	savnet	1052	ENSG00000108819	ENST00000316878	ENST00000316878.6	17	-	48216789	C	A	48216793	17|48216790|donor|actual
ab915b6da7fb8183d095ea1619d48aa4	savnet	1053	ENSG00000253729	ENST00000314191	ENST00000314191.2	8	-	48746771	T	C	48746756	8|48746775|donor|actual
33ac9f217035cb51b74b4dad76699ef3	savnet	1054	ENSG00000155066	ENST00000317620	ENST00000317620.9	2	+	95952298	C	A	95952320	2|95952296|donor|actual
593abb2aa6891c80d7f84e8f1a454598	savnet	1055	ENSG00000175166	ENST00000310118	ENST00000310118.4	3	+	184025484	G	A	184025497	3|184025482|donor|actual
3b6ec64593388b04b04e674de4c44736	savnet	1056	ENSG00000159352	ENST00000368884	ENST00000368884.3	1	+	151237331	C	T	151237395	1|151237330|donor|actual
3ce9512be3cf0af971ee6342cf7b9c44	savnet	1057	ENSG00000185920	ENST00000331920	ENST00000331920.6	9	-	98238315	C	A	98238315	9|98238233|donor|actual
a92018074f8880ab6c492736fa45f41a	savnet	1058	ENSG00000088179	ENST00000263708	ENST00000263708.2	2	+	120620221	T	G	120620220	2|120620226|donor|actual
b7d5a173e2c6bc44797f3aea226d90df	savnet	1059	ENSG00000132155	ENST00000251849	ENST00000251849.4	3	-	12660013	C	T	12660013	3|12659931|donor|actual
5b16c6a01079ac7a7212713c0896eed1	savnet	1060	ENSG00000139687	ENST00000267163	ENST00000267163.4	13	+	49033970	G	T	49033970	13|49033936|donor|actual
d40990d29d875d3ee79bac18ac23f383	savnet	1061	ENSG00000115255	ENST00000233596	ENST00000233596.3	19	+	1496452	G	C	1496453	19|1496496|donor|actual
fb4aea8c6e604880af84cce700e4a46d	savnet	1062	ENSG00000080345	ENST00000243326	ENST00000243326.5	2	+	152298457	A	G	152298506	2|152298458|donor|actual
cfe00e58c3a72646585e47579628e4bd	savnet	1063	ENSG00000133874	ENST00000256257	ENST00000256257.1	8	-	33406923	C	A	33406927	8|33406931|donor|actual;8|33408590|donor|actual
4698a6a6f17fc89dca59559c9efecc64	savnet	1064	ENSG00000169855	ENST00000464233	ENST00000464233.1	3	-	78700882	C	T	78700881	3|78700893|donor|actual;3|78700989|donor|actual
abd258cd859d5a0d2bec75e13b3cac02	savnet	1065	ENSG00000163902	ENST00000296255	ENST00000296255.3	3	-	128348886	T	A	128348793	3|128348886|donor|actual
91bbf88359c018b176b4903eafab31b3	savnet	1066	ENSG00000110700	ENST00000525634	ENST00000525634.1	11	-	17096636	ATACT	A	17096643	11|17097135|donor|actual
ba8a52305b002dddf405d89dbd96bc8f	savnet	1067	ENSG00000140988	ENST00000343262	ENST00000343262.4	16	-	2012495	T	C	2012497	16|2012554|donor|actual;16|2012630|donor|actual
f79617b2bdc8f3de3b34195028eb492e	savnet	1068	ENSG00000149273	ENST00000278572	ENST00000278572.6	11	+	75111607	G	A	75110622	11|75111609|donor|actual
0a39166263a3295c4cbe51fa37fcbd2b	savnet	1069	ENSG00000141564	ENST00000306801	ENST00000306801.3	17	+	78882729	G	A	78882730	17|78882804|donor|actual
9ed4ee9be1dceca3e4637f1149f1d0a4	savnet	1070	ENSG00000156253	ENST00000493196	ENST00000493196.1	21	-	30380082	C	A	30380081	21|30380087|donor|actual;21|30380264|donor|actual
d8107906577074207c59e3b0aa42faf6	savnet	1071	ENSG00000130066	ENST00000379270	ENST00000379270.4	X	+	23801827	G	A	23801827	X|23801808|donor|actual
1f7dcb4112486597c61148bbfd687e1f	savnet	1072	ENSG00000111897	ENST00000339697	ENST00000339697.4	6	-	122779664	C	A	122779664	6|122779718|donor|actual;6|122779757|donor|actual
9631d391522973cd1100a18660b6d679	savnet	1073	ENSG00000149212	ENST00000536441	ENST00000536441.1	11	-	94918607	T	C	94918419	11|94918611|donor|actual
44519a0451fad7d57df55b67a012280d	savnet	1074	ENSG00000160584	ENST00000292055	ENST00000292055.4	11	-	116746969	C	T	116746968	11|116746972|donor|actual
ff5b2d65cf21b9c9b03df568e7ed59c1	savnet	1075	ENSG00000040275	ENST00000265295	ENST00000265295.4	5	+	169015579	G	C	169015580	5|169015495|donor|actual
5fb23d922ba515f5ed55137d17fc053e	savnet	1076	ENSG00000138434	ENST00000431877	ENST00000431877.2	2	+	182784173	G	T	182784174	2|182784212|donor|actual
30d690834c5e974a8163e24175c17fcb	savnet	1077	ENSG00000149136	ENST00000278412	ENST00000278412.2	11	-	57094142	C	T	57094176	11|57094140|donor|actual
ccddddf3cd7f73f5f5e554a8f0d510a8	savnet	1078	ENSG00000168439	ENST00000305218	ENST00000305218.4	11	+	63962095	A	T	63962093	11|63962116|donor|actual
13b2a4e2843ca6ecde9293c26cbae6e3	savnet	1079	ENSG00000102572	ENST00000376547	ENST00000376547.3	13	-	99134511	ATACT	A	99134518	13|99157168|donor|actual
7a5ab740f6a22d6c32bacc0aac86d9a1	savnet	1080	ENSG00000089123	ENST00000337743	ENST00000337743.4	20	-	13610426	C	A	13610580	20|13610431|donor|actual
f9c17a3023164a9322d4d6343dcabc4f	savnet	1081	ENSG00000099992	ENST00000403477	ENST00000403477.3	22	-	30695463	C	T	30695432	22|30695465|donor|actual
572e3ffbe4938928d86c2c4bc0f6ed24	savnet	1082	ENSG00000068323	ENST00000315869	ENST00000315869.7	X	-	48891649	C	A	48891648	X|48891603|donor|actual
67180699d83e3928306b33bf4a7b62fd	savnet	1083	ENSG00000092295	ENST00000206765	ENST00000206765.6	14	-	24723870	C	G	24723869	14|24723801|donor|actual;14|24723923|donor|actual;14|24723927|donor|actual
b83cd996b906e0869f9aafa353506c89	savnet	1084	ENSG00000146433	ENST00000367090	ENST00000367090.3	6	+	159052421	G	T	159052422	6|159052519|donor|actual
d7f877e2cae4b7634050936604a894a1	savnet	1087	ENSG00000141510	ENST00000269305	ENST00000269305.4	17	-	7579307	C	CT	7579311	17|7579511|donor|actual
f8c95fb36c8f01183fb5e42ee2d2ff11	savnet	1088	ENSG00000144935	ENST00000476941	ENST00000476941.1	3	+	142523472	G	C	142523473	3|142523414|donor|actual
6319dd8cb53c5142f0149b246bc37155	savnet	1089	ENSG00000153575	ENST00000283645	ENST00000283645.4	15	+	22848335	AG	A	22848332	15|22848290|donor|actual
08cf54b637b52c784866afe70356edad	savnet	1090	ENSG00000163714	ENST00000473835	ENST00000473835.2	3	+	142740399	T	C	142740398	3|142740408|donor|actual
6f730bebd3fdcbbd1cd584db9e83157e	savnet	1091	ENSG00000117143	ENST00000367926	ENST00000367926.4	1	+	162536139	G	T	162536139	1|162535949|donor|actual
25101afbc96f123386e7a4c590e29711	savnet	1092	ENSG00000114062	ENST00000397954	ENST00000397954.2	15	-	25650603	C	T	25650607	15|25665802|donor|actual
e7c1051f68fe93ec2fd217ed01ec3e08	savnet	1093	ENSG00000104517	ENST00000520539	ENST00000520539.1	8	-	103305835	G	A	103305832	8|103305836|donor|actual
452ceeac876d2dd1ab8c4843951f925e	savnet	1094	ENSG00000115464	ENST00000398571	ENST00000398571.2	2	-	61431396	T	C	61431390	2|61431395|donor|actual
d6ac740f1b8f2eccd7c28a2059918d7f	savnet	1095	ENSG00000197969	ENST00000360280	ENST00000360280.3	9	+	79917956	A	G	79917979	9|79917952|donor|actual
29a4b0972099c8ea3e4eaa3d8a8aecba	savnet	1096	ENSG00000131725	ENST00000254029	ENST00000254029.3	X	+	117521382	G	A	117521378	X|117521431|donor|actual
9075e944a48cf592256e43a4d64d42c7	savnet	1097	ENSG00000108953	ENST00000264335	ENST00000264335.8	17	-	1257505	C	A	1257504	17|1264449|donor|actual
3939b0352afec1b1128bb18eed2598e9	savnet	1098	ENSG00000204859	ENST00000377674	ENST00000377674.4	1	+	6646822	C	G	6646848	1|6646818|donor|actual
16af02f70d68015d88b7625d0cc01871	savnet	1099	ENSG00000171307	ENST00000393760	ENST00000393760.1	10	+	99215802	G	C	99215802	10|99215807|donor|actual
14919ba347407626731436546b3c888f	savnet	1100	ENSG00000165724	ENST00000298585	ENST00000298585.2	9	-	140482117	G	A	140482168	9|140482122|donor|actual
23f807e1e52b70fd3f757328353ce4d5	savnet	1101	ENSG00000103994	ENST00000263805	ENST00000263805.4	15	-	42729429	C	T	42729429	15|42729507|donor|actual
27027230831fbea9e025854792465e08	savnet	1102	ENSG00000166261	ENST00000336139	ENST00000336139.4	11	-	123601255	G	A	123601194	11|123601256|donor|actual
82feec6a69e4384ff3d97b0c25236804	savnet	1103	ENSG00000165675	ENST00000338144	ENST00000338144.3	X	-	129803928	G	A	129803938	X|129803929|donor|actual
995e688cf592daa74d1caf0ef89bc78d	savnet	1104	ENSG00000164104	ENST00000296503	ENST00000296503.5	4	-	174254650	C	T	174254650	4|174254614|donor|actual
c74f4bf3c1f3bdc8705d4728fefa09ff	savnet	1105	ENSG00000172264	ENST00000217246	ENST00000217246.4	20	+	16021924	G	A	16021924	20|16021915|donor|actual
46dc219b5bda64a56566706861904364	savnet	1106	ENSG00000100220	ENST00000216038	ENST00000216038.5	22	-	32797733	C	A	32797733	22|32797707|donor|actual
4d117ff7acbc01eb5da6c18042d48415	savnet	1107	ENSG00000157637	ENST00000374759	ENST00000374759.3	17	-	79226231	G	A	79225994	17|79226232|donor|actual
d2ec2199ef68baa7d24550ade33b6b71	savnet	1108	ENSG00000125257	ENST00000376887	ENST00000376887.4	13	-	95838971	G	A	95838954	13|95838972|donor|actual
959cd275c81049adee4881c5bfaf6079	savnet	1109	ENSG00000066813	ENST00000329697	ENST00000329697.6	16	-	20557705	C	A	20557715	16|20557705|donor|actual
d23f3910e0735c5483d22024627e4005	savnet	1110	ENSG00000166126	ENST00000299155	ENST00000299155.5	14	+	103389067	C	T	103389069	14|103389066|donor|actual
ef7e1f5dd6c9064c4a3f44bde42beb0f	savnet	1111	ENSG00000163466	ENST00000295685	ENST00000295685.10	2	+	219093573	G	T	219093574	2|219093520|donor|actual
341922aa01fdc152800c5765d242ebef	savnet	1112	ENSG00000110955	ENST00000262030	ENST00000262030.3	12	-	57036241	C	A	57036241	12|57036671|donor|actual
47515eb0532253376148222b11469f0a	savnet	1113	ENSG00000163930	ENST00000460680	ENST00000460680.1	3	-	52442512	T	C	52442489	3|52442516|donor|actual
8f0a4728172cbf764b7dbeee7933f58c	savnet	1114	ENSG00000125124	ENST00000245157	ENST00000245157.5	16	-	56534715	G	A	56534765	16|56534716|donor|actual
ab803d5cfb9f905bf05a4fb897fc5bab	savnet	1115	ENSG00000127022	ENST00000247461	ENST00000247461.4	5	+	179147560	A	AG	179147562	5|179147458|donor|actual;5|179147521|donor|actual
21cbc611fbd7d1d35e0e8ab68e6687d5	savnet	1116	ENSG00000121691	ENST00000241052	ENST00000241052.4	11	+	34489942	GGTGA	G	34489943	11|34490019|donor|actual
cd793c8a63172211d63d46a2cfad35b2	savnet	1117	ENSG00000039068	ENST00000261769	ENST00000261769.5	16	+	68845698	A	G	68845763	16|68845698|donor|actual
349453017103a8bdd335a1273b8ac709	savnet	1118	ENSG00000050767	ENST00000390654	ENST00000390654.3	5	-	177672932	A	T	177672942	5|177672937|donor|actual
4c376abdb0ff8e36357eafbde065c8b0	savnet	1119	ENSG00000205758	ENST00000381554	ENST00000381554.3	21	-	34975705	C	T	34975709	21|34975787|donor|actual
f94f37bda41bed50fe5737024c9af4e5	savnet	1120	ENSG00000068793	ENST00000313077	ENST00000313077.7	15	+	22928512	T	C	22928511	15|22928478|donor|actual
f30ccf8c75ef8887449bd6f09d877149	savnet	1121	ENSG00000204580	ENST00000376575	ENST00000376575.3	6	+	30866812	C	T	30866815	6|30866811|donor|actual
c022987f6d40b1ec2aaea75e932f8401	savnet	1122	ENSG00000136271	ENST00000258772	ENST00000258772.5	7	-	44607712	C	G	44607716	7|44607649|donor|actual;7|44607753|donor|actual
b9950d59678c75ac46bfe14caa2a7d9b	savnet	1124	ENSG00000142002	ENST00000262960	ENST00000262960.9	19	-	4719861	A	T	4719862	19|4719857|donor|actual
d54cc5bb6ba1669eb72719a9a52964f5	savnet	1125	ENSG00000197102	ENST00000360184	ENST00000360184.4	14	+	102466737	G	A	102466737	14|102466761|donor|actual
dd0c107492be8393cebe535fc6b39b73	savnet	1126	ENSG00000173812	ENST00000469257	ENST00000469257.1	17	+	39846195	T	C	39846194	17|39845289|donor|actual;17|39846048|donor|actual;17|39846117|donor|actual;17|39846198|donor|actual;17|39846205|donor|actual;17|39846216|donor|actual;17|39846261|donor|actual
e0c87b187cf44de79a29ff7d44199caa	savnet	1127	ENSG00000132507	ENST00000336452	ENST00000336452.7	17	+	7214802	T	C	7214801	17|7214720|donor|actual;17|7214776|donor|actual
c2406782013d689664b00903ccd3f2d3	savnet	1128	ENSG00000141736	ENST00000269571	ENST00000269571.5	17	+	37876087	G	C	37876088	17|37876108|donor|actual
1a2c80fc96f685742a8523ae6a213c67	savnet	1129	ENSG00000092820	ENST00000367075	ENST00000367075.3	6	-	159192272	T	A	159192275	6|159192202|donor|actual
b64e06236eefd54429c27298bd31be18	savnet	1130	ENSG00000104064	ENST00000220429	ENST00000220429.8	15	-	50596162	C	A	50596162	15|50596174|donor|actual
d471477bb35e01f1dd918fd4fbee7cbd	savnet	1131	ENSG00000165678	ENST00000372134	ENST00000372134.3	10	+	85910000	GTAAGCTGC	G	85910000	10|85909878|donor|actual
57bf22e85a436f3e46b7e1f02175506f	savnet	1132	ENSG00000167468	ENST00000354171	ENST00000354171.8	19	+	1105507	C	T	1105510	19|1105506|donor|actual
49a9f52c1fd4433f49cee36015878296	savnet	1133	ENSG00000234745	ENST00000412585	ENST00000412585.2	6	-	31323941	T	A	31323943	6|31323904|donor|actual;6|31323934|donor|actual;6|31323967|donor|actual;6|31324002|donor|actual
e4f3358da3c6a7b53168e4a459ccfffb	savnet	1134	ENSG00000118162	ENST00000338134	ENST00000338134.3	19	-	47980969	A	C	47980962	19|47980968|donor|actual
4a2fa687aaf0289d5eafbe16071d8d48	savnet	1135	ENSG00000129038	ENST00000261921	ENST00000261921.7	15	+	74239564	G	A	74239565	15|74239490|donor|actual;15|74239544|donor|actual
bccf6d1e4850ac1c25b6bdc329064d91	savnet	1136	ENSG00000123384	ENST00000243077	ENST00000243077.3	12	+	57560826	TGTGGTAA	T	57560830	12|57560797|donor|actual
8f473dcfbe35da4dfc9cacb3e032f8b6	savnet	1137	ENSG00000162337	ENST00000294304	ENST00000294304.7	11	+	68181479	C	T	68181481	11|68181469|donor|actual
d7f4ecc0dcb86691ab036d21d09e3e77	savnet	1138	ENSG00000102858	ENST00000262370	ENST00000262370.7	16	+	4702829	A	T	4702826	16|4702821|donor|actual
28e719b2945ff6e32b9fdee52ed47b93	savnet	1139	ENSG00000099875	ENST00000250896	ENST00000250896.3	19	-	2043146	A	T	2043122	19|2043144|donor|actual
ae47bf005b3c0b79a3d9217d23791a55	savnet	1140	ENSG00000133422	ENST00000215862	ENST00000215862.4	22	-	31328363	G	C	31328345	22|31328363|donor|actual
7231892f9fb4abf1d15f36187e7bda3b	savnet	1141	ENSG00000144029	ENST00000272418	ENST00000272418.2	2	-	95773989	C	A	95773919	2|95773990|donor|actual
ac6f50ef617585dc2bf6b739aa7253b2	savnet	1142	ENSG00000117640	ENST00000374301	ENST00000374301.3	1	+	26152903	G	T	26152903	1|26152898|donor|actual
48f20b4864bae26ed6f658d84ec88669	savnet	1143	ENSG00000100345	ENST00000216181	ENST00000216181.5	22	-	36723503	T	TA	36723505	22|36723485|donor|actual
818cd1a252b8b292ac78399aadda8aa6	savnet	1144	ENSG00000109065	ENST00000357814	ENST00000357814.3	17	-	72769713	A	G	72769714	17|72769681|donor|actual
0d4c6aee9a41a0edaaefcb3f3dee93ce	savnet	1145	ENSG00000188554	ENST00000422280	ENST00000422280.1	17	+	41349125	T	C	41349124	17|41349046|donor|actual
b7b823af353107d7ecdad25ba8fc4332	savnet	1146	ENSG00000186575	ENST00000338641	ENST00000338641.4	22	+	30032865	GGT	G	30032866	22|30032891|donor|actual
3b769e936069c80ccc4ccc8af20ef24a	savnet	1147	ENSG00000065057	ENST00000219066	ENST00000219066.1	16	-	2090134	C	T	2090133	16|2090127|donor|actual
08a161edd01563a2cdfbb5008a7476a9	savnet	1148	ENSG00000154358	ENST00000570156	ENST00000570156.2	1	+	228459848	C	T	228459923	1|228459847|donor|actual
2c86d6a05689413c330074161922841c	savnet	1149	ENSG00000122884	ENST00000412021	ENST00000412021.2	10	-	74834565	C	G	74834565	10|74834633|donor|actual
d62be966449b8e978fb62f6865a43f5b	savnet	1150	ENSG00000163939	ENST00000394830	ENST00000394830.3	3	-	52662912	G	A	52662909	3|52662913|donor|actual
6b017528ba0aa00dd907b23c65cd7882	savnet	1151	ENSG00000119630	ENST00000555567	ENST00000555567.1	14	-	75416059	C	T	75416059	14|75416011|donor|actual;14|75416055|donor|actual
ccfc8ace4cdfe06d98c652da93c2a2f8	savnet	1152	ENSG00000128513	ENST00000357628	ENST00000357628.3	7	-	124503402	A	T	124503403	7|124503591|donor|actual
5a718dbd2029f660a5b4098dc18edd18	savnet	1153	ENSG00000132600	ENST00000339507	ENST00000339507.5	16	+	68373467	G	A	68373467	16|68373487|donor|actual
317ce59f3b8193d90f0677dcb34352fc	savnet	1154	ENSG00000126254	ENST00000262633	ENST00000262633.4	19	+	36128233	C	T	36128255	19|36128232|donor|actual
b7897c7ad5322eadec7f5d76a2f81a13	savnet	1155	ENSG00000179051	ENST00000375436	ENST00000375436.4	1	-	17747210	C	G	17747209	1|17747218|donor|actual
08e71b80c48cc66a3a394d5d37a20fbb	savnet	1157	ENSG00000071082	ENST00000409028	ENST00000409028.4	2	+	101622534	G	C	101622534	2|101622462|donor|actual
392478f64b85451ea51386aaae8c81b6	savnet	1158	ENSG00000148303	ENST00000323345	ENST00000323345.6	9	+	136217272	G	A	136217175	9|136217270|donor|actual
ce4d37edf8b7eb243a1c2aa28cdc7f34	savnet	1159	ENSG00000171858	ENST00000343986	ENST00000343986.4	20	+	60963415	CTCAA	C	60963421	20|60963416|donor|actual
30bc9e83a7bb50af481b0457610fc775	savnet	1160	ENSG00000018189	ENST00000381006	ENST00000381006.3	4	+	71665945	C	G	71665923	4|71665945|donor|actual
e6319d9fb2118be28170abeb29ce14f7	savnet	1161	ENSG00000112701	ENST00000447266	ENST00000447266.2	6	+	76421100	A	T	76421133	6|76421097|donor|actual
a45905f3922f5f6680c9343fc77fa917	savnet	1162	ENSG00000181555	ENST00000409792	ENST00000409792.3	3	-	47161671	C	G	47161671	3|47162031|donor|actual;3|47165983|donor|actual
0a1bb33a1e7b6c0c9e3c719bacc1474c	savnet	1163	ENSG00000166224	ENST00000373202	ENST00000373202.3	10	+	72617449	T	C	72617448	10|72617481|donor|actual
631644961c0eb4bbbd7151c376d52845	savnet	1164	ENSG00000198892	ENST00000362011	ENST00000362011.6	1	+	201860697	G	T	201860697	1|201860701|donor|actual
7471e42af8d1512a8e5794977712e936	savnet	1165	ENSG00000010379	ENST00000343164	ENST00000343164.4	12	-	336752	T	C	336730	12|336751|donor|actual
b26f5c3c06cb539fa64fe5fe86579f8c	savnet	1166	ENSG00000196141	ENST00000358677	ENST00000358677.5	2	+	201304031	A	G	201304052	2|201304029|donor|actual
da266239b5ce57f5a05a49bc73be991d	savnet	1167	ENSG00000162032	ENST00000566339	ENST00000566339.1	16	-	1827748	C	G	1827747	16|1827663|donor|actual
356973a79675dc1d231faff92ee03821	savnet	1168	ENSG00000163527	ENST00000295770	ENST00000295770.2	3	+	31674665	G	A	31674640	3|31674667|donor|actual
0924cd157893f7e990c0b72715135dda	savnet	1169	ENSG00000152455	ENST00000354919	ENST00000354919.6	10	+	14941677	A	G	14941685	10|14941673|donor|actual
9f3e5b9cd34142ed4522fca9d816bea4	savnet	1170	ENSG00000198198	ENST00000562955	ENST00000562955.1	1	+	43905719	G	A	43905720	1|43905786|donor|actual
2119dc1bb124f029a4360d8e41ede59c	savnet	1171	ENSG00000086598	ENST00000262225	ENST00000262225.3	12	+	124069310	A	G	124069364	12|124069308|donor|actual
85e18d5074e9b127a7407f4a90a26c9a	savnet	1172	ENSG00000215717	ENST00000338272	ENST00000338272.8	1	+	109635584	C	G	109635644	1|109635580|donor|actual
77c2db362409cad8ca16c6d78d18a943	savnet	1173	ENSG00000186501	ENST00000374076	ENST00000374076.4	1	+	27660545	G	A	27660546	1|27660550|donor|actual
704d548eafc30ebf9cfe7981813267a1	savnet	1174	ENSG00000104517	ENST00000520539	ENST00000520539.1	8	-	103341319	TTGTTA	T	103341317	8|103341324|donor|actual
7cfe5a0d30a9911da67fb292f316590a	savnet	1175	ENSG00000177169	ENST00000321867	ENST00000321867.4	12	+	132396635	G	T	132396635	12|132396672|donor|actual
ab0dacae4ec4c17aeb35642f5bfd0559	savnet	1176	ENSG00000140455	ENST00000380324	ENST00000380324.3	15	+	63881212	T	A	63881211	15|63881234|donor|actual
54b2924c8c3ec04fb2be3cf891631cb5	savnet	1177	ENSG00000134086	ENST00000256474	ENST00000256474.2	3	+	10188321	G	C	10188321	3|10188361|donor|actual
ac6bf15cf742306e49b521271065609d	savnet	1178	ENSG00000134086	ENST00000256474	ENST00000256474.2	3	+	10188319	AGGTAC	A	10188321	3|10188361|donor|actual
d57ad7ef690dfbb4701333e04fd02694	savnet	1179	ENSG00000134086	ENST00000256474	ENST00000256474.2	3	+	10188318	CAGGTACTGACGTTTTACTTTTTAAAA	C	10188321	3|10188361|donor|actual
abd5d22dbe3bb403d4e2ee37fa476751	savnet	1180	ENSG00000134086	ENST00000256474	ENST00000256474.2	3	+	10188321	G	T	10188321	3|10188361|donor|actual
b2823a06ec3d34efbbc76eb57ab0c21c	savnet	1181	ENSG00000134086	ENST00000256474	ENST00000256474.2	3	+	10188322	T	C	10188321	3|10188361|donor|actual
5b3e2ef55908f6c20a713e66ab4ff7b3	savnet	1182	ENSG00000047056	ENST00000358220	ENST00000358220.1	10	+	1149775	A	C	1149777	10|1149818|donor|actual
eb774e97218f6ef8a9cf796816dc7fe8	savnet	1183	ENSG00000167645	ENST00000339413	ENST00000339413.6	19	-	38798068	C	A	38798067	19|38797989|donor|actual
40df390febad9e793d9cf632de061b07	savnet	1184	ENSG00000204859	ENST00000377674	ENST00000377674.4	1	+	6648903	A	C	6648905	1|6648857|donor|actual
635e66a7a14e0bf034770922fefa1b61	savnet	1185	ENSG00000186026	ENST00000421176	ENST00000421176.3	19	+	44586259	G	A	44586259	19|44586286|donor|actual
1b4170308ade92b4d54976df0dc8aa93	savnet	1186	ENSG00000164163	ENST00000296577	ENST00000296577.4	4	+	146041306	G	A	146041306	4|146041198|donor|actual
19379515dc01c45ac1573db5b0316c29	savnet	1187	ENSG00000159842	ENST00000302538	ENST00000302538.5	17	-	916353	T	C	916344	17|916351|donor|actual
65c02cc0b285a36256f176d25f069b94	savnet	1188	ENSG00000151726	ENST00000515030	ENST00000515030.1	4	-	185724472	A	T	185724473	4|185724540|donor|actual
f8f19bf6d1f557749ff1c28dbfa502f4	savnet	1189	ENSG00000072110	ENST00000394419	ENST00000394419.4	14	-	69352139	T	C	69352141	14|69352111|donor|actual
bb365b3b75e53f0ef096420eb369dde5	savnet	1190	ENSG00000165092	ENST00000297785	ENST00000297785.3	9	-	75520856	A	C	75520873	9|75520856|donor|actual
a50f1e077df5696f123413b89b4b7bdf	savnet	1191	ENSG00000160072	ENST00000308647	ENST00000308647.7	1	+	1426049	C	T	1426052	1|1426048|donor|actual
147ea10381a9674b69f1ab6861a75815	savnet	1192	ENSG00000149311	ENST00000278616	ENST00000278616.4	11	+	108155202	T	C	108155201	11|108155081|donor|actual
71a30da0306138a8d17b9928fb757d5c	savnet	1193	ENSG00000103429	ENST00000261658	ENST00000261658.2	16	+	14738464	C	T	14738467	16|14738386|donor|actual
af81ac7314021862e657f13fb61bdba6	savnet	1194	ENSG00000204256	ENST00000395289	ENST00000395289.2	6	+	32944714	G	A	32944714	6|32944765|donor|actual
772a69509afa5793ff508a2b14f2e05d	savnet	1195	ENSG00000172375	ENST00000336702	ENST00000336702.3	11	+	118984690	GTTTCCAAGGTAACA	G	118984699	11|118984688|donor|actual
eba468459d3fc4aeecec22f4f812661b	savnet	1196	ENSG00000074276	ENST00000510636	ENST00000510636.1	5	+	176018324	G	A	176018325	5|176018310|donor|actual
7a19f85ec7cee98963adc6149fa1e60a	savnet	1197	ENSG00000111642	ENST00000357008	ENST00000357008.2	12	-	6692007	CACTT	C	6692013	12|6691986|donor|actual
4976cb36ecb82fe864a4d06d90d6380e	savnet	1198	ENSG00000141367	ENST00000269122	ENST00000269122.3	17	+	57760150	AAG	A	57760155	17|57760151|donor|actual
be31ad6947ad54f1fc1e5a080c983dba	savnet	1199	ENSG00000132361	ENST00000570628	ENST00000570628.2	17	-	2604434	C	T	2604433	17|2604382|donor|actual
316a3200b20dd3cd032ffbf9955a3687	savnet	1200	ENSG00000144524	ENST00000350033	ENST00000350033.3	2	+	232663673	A	G	232663675	2|232663663|donor|actual
74375bf2ff3a96cc5b7b2e2ab5bb4027	savnet	1201	ENSG00000108296	ENST00000225428	ENST00000225428.5	17	-	36959226	T	A	36962549	17|36959227|donor|actual
185c64b1d50562c82d1c32c0d74b4ac3	savnet	1202	ENSG00000119772	ENST00000264709	ENST00000264709.3	2	-	25461998	C	A	25461998	2|25462008|donor|actual
26158bcfb3c721fd34893cd151884de8	savnet	1203	ENSG00000119772	ENST00000264709	ENST00000264709.3	2	-	25469482	CATTTACCTTCTGGT	C	25469488	2|25469567|donor|actual
7332b68eec5f841d0ea214f15e69c443	savnet	1204	ENSG00000117395	ENST00000431635	ENST00000431635.2	1	-	43632514	G	A	43632496	1|43632515|donor|actual
1edd530fe2cf256861490a5c251da11f	savnet	1205	ENSG00000113790	ENST00000231887	ENST00000231887.3	3	-	184935920	T	C	184935923	3|184944615|donor|actual
6966225b0bb00078f58d9d37a4492a75	savnet	1206	ENSG00000161960	ENST00000293831	ENST00000293831.8	17	+	7478001	G	A	7477997	17|7477938|donor|actual;17|7478060|donor|actual
2db3100a7a11004d2040c0f15edc42d9	savnet	1207	ENSG00000136068	ENST00000490882	ENST00000490882.1	3	+	58104718	TA	T	58104717	3|58104793|donor|actual
74082056091e699221828b85c1b3c191	savnet	1208	ENSG00000052795	ENST00000264433	ENST00000264433.6	4	+	159812799	G	GT	159812799	4|159812670|donor|actual
086e49711e058e922a670c07730a081b	savnet	1209	ENSG00000137947	ENST00000370500	ENST00000370500.5	1	-	89352944	C	G	89352943	1|89352947|donor|actual
bde74ec3c23de9a6e4715e1c8e57754c	savnet	1210	ENSG00000077809	ENST00000324896	ENST00000324896.4	7	+	74147008	G	C	74147004	7|74147047|donor|actual
b0086e3807857189f6dd6c912e8838d6	savnet	1211	ENSG00000153391	ENST00000441607	ENST00000441607.2	18	-	33060412	C	CT	33060416	18|33076738|donor|actual
3ff8683a5f6ee0523a237a5825c86f17	savnet	1212	ENSG00000165458	ENST00000298229	ENST00000298229.2	11	+	71941503	C	A	71941513	11|71941501|donor|actual
b432d925358e0bbff29fddf8bfd3b80d	savnet	1213	ENSG00000055609	ENST00000262189	ENST00000262189.6	7	-	151853289	C	T	151853289	7|151854845|donor|actual
cd1afbba279779e589d3d11bfb307144	savnet	1214	ENSG00000001497	ENST00000374811	ENST00000374811.3	X	-	64749564	C	A	64749473	X|64749569|donor|actual
329d1b204be1cc231fcc1d7e605f0ffb	savnet	1216	ENSG00000160789	ENST00000368300	ENST00000368300.4	1	+	156105104	G	A	156105104	1|156104722|donor|actual;1|156105173|donor|actual
374519fb8706e2dc7dbf4fcc004f9e1e	savnet	1217	ENSG00000069535	ENST00000378069	ENST00000378069.4	X	-	43702915	C	G	43702915	X|43703010|donor|actual
244ee333a2a9ba61f7f03e275dcf4612	savnet	1218	ENSG00000103495	ENST00000219782	ENST00000219782.6	16	+	29819616	T	G	29819615	16|29819610|donor|actual;16|29819666|donor|actual
429ddc8cc1d37c97cf1d070a9d07fe8a	savnet	1219	ENSG00000232119	ENST00000371315	ENST00000371315.3	X	+	119742281	G	A	119742214	X|119742279|donor|actual
f2b1152ec32fcd85c25bbf81ba835474	savnet	1220	ENSG00000165792	ENST00000382985	ENST00000382985.4	14	+	21458547	G	C	21458543	14|21458422|donor|actual;14|21458589|donor|actual
e3215fe3a115b5bcc5ffd8c85fbdb11a	savnet	1221	ENSG00000197879	ENST00000359786	ENST00000359786.5	17	-	1370772	A	C	1370773	17|1370777|donor|actual
6a31225d755ce60873bcb64a9e629652	savnet	1222	ENSG00000160703	ENST00000409109	ENST00000409109.1	11	+	119051968	T	A	119051967	11|119052015|donor|actual
02f459c6fd8c5d5f226ca71247664f9f	savnet	1223	ENSG00000166321	ENST00000357321	ENST00000357321.4	10	+	74884120	A	G	74884079	10|74884121|donor|actual
889c5cd97a3153552e086236c62cf49e	savnet	1224	ENSG00000197444	ENST00000374103	ENST00000374103.4	10	-	50951945	A	T	50952039	10|50951948|donor|actual
219a1943dbc9aae902b51455d6b458d2	savnet	1225	ENSG00000185813	ENST00000538721	ENST00000538721.2	17	-	79865647	A	G	79865648	17|79865675|donor|actual
2def51731bad7bbb1b210c1fd2df2fee	savnet	1226	ENSG00000160191	ENST00000291539	ENST00000291539.6	21	+	44152003	A	G	44152060	21|44151999|donor|actual
258fe3116a9344ba7833edaacb188c1b	savnet	1227	ENSG00000142655	ENST00000356607	ENST00000356607.4	1	+	10678475	G	A	10678475	1|10678499|donor|actual
6b7c38fed92440db617704bf94a227e4	savnet	1228	ENSG00000154217	ENST00000581322	ENST00000581322.1	17	+	65665781	T	C	65665780	17|65665818|donor|actual
53f60a57a4ca36079d13fe994b0eb140	savnet	1229	ENSG00000170927	ENST00000371117	ENST00000371117.3	6	-	51923120	C	A	51923120	6|51923126|donor|actual
58fa6326984725c6ca978e8bfb6966ab	savnet	1230	ENSG00000163932	ENST00000394729	ENST00000394729.2	3	+	53220041	A	T	53220044	3|53220039|donor|actual
5940b88aac5f81ad2efb172d7a50a76f	savnet	1231	ENSG00000128563	ENST00000496391	ENST00000496391.1	7	+	102040096	G	A	102040096	7|102040140|donor|actual
0b68ddb4476c082fb479047b19146334	savnet	1232	ENSG00000007062	ENST00000510224	ENST00000510224.1	4	-	15989283	TACCA	T	15989285	4|15989289|donor|actual
ef81759091638e2b45738fe38fd64ab1	savnet	1233	ENSG00000092010	ENST00000382708	ENST00000382708.3	14	+	24606646	C	G	24606641	14|24606644|donor|actual
970712fdf830f148193f6a0392aed3fe	savnet	1234	ENSG00000175582	ENST00000310653	ENST00000310653.6	11	-	73431886	C	G	73431890	11|73431848|donor|actual
4a352d1823ba0c62bc458b0f03a47e8e	savnet	1235	ENSG00000072042	ENST00000381346	ENST00000381346.4	14	-	68157017	G	A	68156928	14|68157018|donor|actual
c40110472162ede0f06fde14249ecae2	savnet	1236	ENSG00000132005	ENST00000254325	ENST00000254325.4	19	-	14077230	C	CA	14077232	19|14077274|donor|actual
f50829378dadf3911b9aef908940f1b2	savnet	1237	ENSG00000168028	ENST00000301821	ENST00000301821.6	3	+	39453552	GGTAT	G	39453553	3|39453445|donor|actual;3|39453519|donor|actual;3|39453565|donor|actual;3|39453571|donor|actual
1ad2e06427918fa205a2bdfb8ff92ba3	savnet	1238	ENSG00000143379	ENST00000271640	ENST00000271640.5	1	+	150915164	GGTAT	G	150915165	1|150915199|donor|actual
712ee091859ab4267b1a9493dae5e79d	savnet	1239	ENSG00000092096	ENST00000397267	ENST00000397267.1	14	-	23817068	G	A	23817099	14|23817069|donor|actual
ff89c4409875adcafde358bdf67f0b08	savnet	1240	ENSG00000197375	ENST00000245407	ENST00000245407.3	5	+	131729504	G	A	131729504	5|131729521|donor|actual
53f8411dfb457df5cb2081ba9b867b98	savnet	1241	ENSG00000115840	ENST00000422440	ENST00000422440.2	2	-	172647961	C	G	172647960	2|172647964|donor|actual
8a14bd71189e906ad5f9ade5a705291b	savnet	1242	ENSG00000165684	ENST00000298532	ENST00000298532.2	9	-	139292750	C	A	139292750	9|139292716|donor|actual
86ed17f5e4bfdc252eb5ccb104b66f99	savnet	1243	ENSG00000124562	ENST00000244520	ENST00000244520.5	6	+	34725333	G	C	34725329	6|34725354|donor|actual
142f12d7a7886e0f6201d1413513c899	savnet	1244	ENSG00000092201	ENST00000216297	ENST00000216297.2	14	-	21821861	C	T	21821861	14|21821842|donor|actual
1a04a5434a5a8a83edb861eb2c97be73	savnet	1245	ENSG00000103168	ENST00000567759	ENST00000567759.1	16	-	84215391	G	A	84215351	16|84215392|donor|actual
9487b63c918405eb3f3457eb8d55e585	savnet	1246	ENSG00000167608	ENST00000376591	ENST00000376591.4	19	-	54676690	G	A	54676733	19|54676691|donor|actual
1c4a5e7b762a532e25ee46d733c2810f	savnet	1247	ENSG00000137411	ENST00000541562	ENST00000541562.1	6	+	30883015	G	A	30883015	6|30883028|donor|actual
bf09709fc228bcc13e9c60632f1df10b	savnet	1248	ENSG00000169957	ENST00000380412	ENST00000380412.5	16	-	30537644	CA	C	30537646	16|30537657|donor|actual
0ccb2ad104eef80aaf4b0a2a5a5422b4	savnet	1249	ENSG00000097007	ENST00000372348	ENST00000372348.2	9	+	133753948	C	T	133753955	9|133753947|donor|actual
a836eed0b3d2f0408ce71b806d812f7b	savnet	1250	ENSG00000159842	ENST00000302538	ENST00000302538.5	17	-	976860	C	T	976864	17|976801|donor|actual
234040e0f45d56e24932eeedddea11ac	savnet	1251	ENSG00000170017	ENST00000306107	ENST00000306107.5	3	+	105265867	T	G	105264180	3|105265865|donor|actual
e25f7109b284d5651ac88d3ab6fac732	savnet	1252	ENSG00000239382	ENST00000378875	ENST00000378875.3	19	-	36504227	C	T	36504245	19|36504229|donor|actual
55e082a560085a44162dfa2e2c78c926	savnet	1253	ENSG00000074855	ENST00000159087	ENST00000159087.4	19	-	17441161	C	T	17441160	19|17441164|donor|actual;19|17441232|donor|actual
bb68cd7f1a42992607e453741ad2fec3	savnet	1254	ENSG00000189058	ENST00000343267	ENST00000343267.3	3	-	195306201	G	A	195306209	3|195306202|donor|actual
1c2b949f1fa0c041fda1968bc9a041ad	savnet	1255	ENSG00000151693	ENST00000281419	ENST00000281419.3	2	+	9496443	C	T	9496475	2|9496442|donor|actual
c46f0dacd7fe63694f146c0c83bc19f6	savnet	1256	ENSG00000085224	ENST00000373344	ENST00000373344.5	X	-	76940431	C	T	76940430	X|76940434|donor|actual
f184a080ccef0c696b76abd6ab35e4df	savnet	1257	ENSG00000085224	ENST00000373344	ENST00000373344.5	X	-	76875861	ACACT	A	76875862	X|76875866|donor|actual
dc11522f024012a135f9a6cad03795cc	savnet	1258	ENSG00000130638	ENST00000252934	ENST00000252934.5	22	+	46202905	A	G	46202903	22|46202894|donor|actual
d1305b48a229825fbb5634f5697d8727	savnet	1259	ENSG00000182272	ENST00000329962	ENST00000329962.6	11	+	373108	C	T	373117	11|373107|donor|actual
63d314e804515dabc1853f079920d66b	savnet	1260	ENSG00000060339	ENST00000265872	ENST00000265872.6	10	+	70531163	C	T	70531203	10|70531162|donor|actual
e7e8c1e42ecfb813a511f33a77520e15	savnet	1261	ENSG00000115816	ENST00000234170	ENST00000234170.5	2	-	37454686	C	T	37454686	2|37455337|donor|actual
be91f4a03eb52f20ee1eea9abab2bbf1	savnet	1262	ENSG00000079432	ENST00000575354	ENST00000575354.2	19	+	42791393	G	A	42791393	19|42791299|donor|actual
3429f62951219e00f31b3ae1dcf2ac58	savnet	1263	ENSG00000113742	ENST00000265085	ENST00000265085.5	5	+	173380277	T	C	173380276	5|173380130|donor|actual
838cdcf4502f4514251e4f31f48b2f78	savnet	1264	ENSG00000021826	ENST00000430249	ENST00000430249.2	2	+	211525381	T	A	211525380	2|211525296|donor|actual
2fd6e6aff9ddb4051c00b8869a3c4f4b	savnet	1265	ENSG00000005339	ENST00000262367	ENST00000262367.5	16	-	3819170	C	G	3819174	16|3819089|donor|actual;16|3819203|donor|actual
5ca2aff70f8e40712130d34dab31ce67	savnet	1266	ENSG00000160741	ENST00000368633	ENST00000368633.1	1	-	153920936	G	A	153920933	1|153921309|donor|actual
603692ec5cdac669879c47d37c75fb24	savnet	1267	ENSG00000169118	ENST00000303052	ENST00000303052.7	15	-	64472542	C	T	64472546	15|64472563|donor|actual
805b22d10d7934eadf0ddca6daad13f7	savnet	1268	ENSG00000126767	ENST00000247161	ENST00000247161.3	X	-	47500629	A	G	47500630	X|47500646|donor|actual
7954c408fb75a642a7b1b38f49b7dd72	savnet	1269	ENSG00000004478	ENST00000001008	ENST00000001008.4	12	+	2909744	G	A	2909744	12|2909793|donor|actual
004c6dc5907c922675dd8bac08fff428	savnet	1270	ENSG00000196924	ENST00000369850	ENST00000369850.3	X	-	153583193	C	T	153583192	X|153583175|donor|actual;X|153583240|donor|actual
948bb6ab230d28a919016bd95a33c85e	savnet	1271	ENSG00000162613	ENST00000370768	ENST00000370768.2	1	-	78425869	C	G	78425868	1|78425848|donor|actual
b44371d332f35d47fa813665b1461dc5	savnet	1272	ENSG00000162613	ENST00000370768	ENST00000370768.2	1	-	78432729	T	C	78432732	1|78432728|donor|actual
23fa3325c6bfc2f235be738db555e6b9	savnet	1273	ENSG00000162613	ENST00000370768	ENST00000370768.2	1	-	78433847	ACAGT	A	78433848	1|78433852|donor|actual
1b59dccdc5a0b7727767ad1577f7e908	savnet	1274	ENSG00000141429	ENST00000269195	ENST00000269195.5	18	+	33283583	C	G	33283608	18|33283579|donor|actual
c9848307b1d13f0afd847826e074eed3	savnet	1275	ENSG00000250510	ENST00000311268	ENST00000311268.3	12	+	6933544	C	T	6933932	12|6933543|donor|actual
cf325dddd4861c9a776be6e8487d7821	savnet	1276	ENSG00000103657	ENST00000443617	ENST00000443617.2	15	-	63935628	C	T	63935602	15|63935631|donor|actual
8cd512369ce8bb3cf0389fef3bd98519	savnet	1277	ENSG00000080854	ENST00000533871	ENST00000533871.2	11	-	133805943	C	T	133805947	11|133805980|donor|actual
403e83974000fc7f76af22338de96489	savnet	1278	ENSG00000112159	ENST00000369393	ENST00000369393.3	6	-	90437549	C	G	90437551	6|90437578|donor|actual
a655ffb46086f1e1ba83848e92d6d700	savnet	1279	ENSG00000145794	ENST00000274473	ENST00000274473.6	5	+	126758468	A	G	126758465	5|126758493|donor|actual
0711a42112ff9fc7a37250680eef3891	savnet	1280	ENSG00000115364	ENST00000393909	ENST00000393909.2	2	+	75879388	T	C	75879387	2|75879391|donor|actual
24a22dba81925014d63fa48e2af94409	savnet	1281	ENSG00000154719	ENST00000307301	ENST00000307301.7	21	-	26978878	G	A	26978760	21|26978879|donor|actual
fad0e437afe35b1f948b5969c6f062e2	savnet	1282	ENSG00000102908	ENST00000432919	ENST00000432919.1	16	+	69689703	G	A	69689703	16|69689714|donor|actual
a9d4e3fb30c9e7e7e2befc1fee0cb877	savnet	1283	ENSG00000148400	ENST00000277541	ENST00000277541.6	9	-	139412203	C	T	139412203	9|139412128|donor|actual
211b1df92da97d7ace8662337ff5b7e3	savnet	1284	ENSG00000148400	ENST00000277541	ENST00000277541.6	9	-	139412204	C	G	139412203	9|139412128|donor|actual
c11f98b826066efeba62f50cf0a5d53d	savnet	1285	ENSG00000151322	ENST00000356141	ENST00000356141.4	14	+	34263252	T	G	34263251	14|34263234|donor|actual
c4e9207a0fe36ad2401e5d4f02a88fa2	savnet	1286	ENSG00000103148	ENST00000399953	ENST00000399953.3	16	-	138697	C	G	138696	16|138690|donor|actual
238484778650677d295568518f33a1d4	savnet	1287	ENSG00000122417	ENST00000359242	ENST00000359242.3	1	-	86850352	G	A	86850358	1|86850353|donor|actual
85a8eef6bb1d8e7ca9f5c214c1413a73	savnet	1288	ENSG00000143870	ENST00000272227	ENST00000272227.3	2	-	10929977	G	A	10929874	2|10929978|donor|actual
a2e638fcc3ddfa4d5938760968284aae	savnet	1289	ENSG00000146247	ENST00000275034	ENST00000275034.4	6	-	79655713	C	T	79655717	6|79655861|donor|actual
2f5d17f6723f38cffffba73bab6e18a8	savnet	1290	ENSG00000140650	ENST00000268261	ENST00000268261.4	16	+	8895724	C	T	8895768	16|8895719|donor|actual
a3fbf796290c1690f779a57e23c56e4d	savnet	1291	ENSG00000171453	ENST00000372389	ENST00000372389.3	6	+	43484913	C	T	43484917	6|43484908|donor|actual
e28e45c3344aee9f3aad6bd4052fad9e	savnet	1292	ENSG00000163629	ENST00000436978	ENST00000436978.1	4	+	87696751	A	T	87696806	4|87696748|donor|actual
cde752e0a41f313796054738a55b6263	savnet	1293	ENSG00000072135	ENST00000175756	ENST00000175756.5	2	+	131116870	C	T	131116883	2|131116869|donor|actual
3a18239061b5be1fb7e245b599e985c4	savnet	1294	ENSG00000163348	ENST00000368457	ENST00000368457.2	1	-	154933454	T	C	154933452	1|154933676|donor|actual
d0da02f5addfb87d0a0e11302dc97618	savnet	1295	ENSG00000102054	ENST00000380084	ENST00000380084.4	X	-	16887193	CCTTA	C	16887198	X|16888173|donor|actual
f95e990d2af7c70f571bb59011ec3e5a	savnet	1296	ENSG00000119707	ENST00000261973	ENST00000261973.7	14	+	73572994	G	A	73572994	14|73573028|donor|actual
851d00123b704c3d16c66c962a03f1ef	savnet	1297	ENSG00000152193	ENST00000282003	ENST00000282003.6	13	-	79233233	A	C	79233183	13|79233233|donor|actual
2e573c0ade17ce6586ec19ed24626ac1	savnet	1298	ENSG00000162105	ENST00000338508	ENST00000338508.4	11	-	70331536	G	A	70331418	11|70331537|donor|actual
33686467068ea8215f42573856299c0d	savnet	1299	ENSG00000114544	ENST00000315891	ENST00000315891.6	3	-	125725902	G	A	125725956	3|125725903|donor|actual
f5dcd2bc6a91f829f35e8d240dd596f1	savnet	1300	ENSG00000198689	ENST00000370695	ENST00000370695.4	X	+	135098922	C	T	135098918	X|135098906|donor|actual
32a5d649d7e9169d915bd7fcf9a6e643	savnet	1301	ENSG00000188612	ENST00000420826	ENST00000420826.2	17	-	73177151	C	G	73177151	17|73178476|donor|actual
c8a734d73351c49fdd4294b703a49a40	savnet	1302	ENSG00000140262	ENST00000438423	ENST00000438423.2	15	+	57523456	G	GT	57523456	15|57506390|donor|actual;15|57506595|donor|actual;15|57517533|donor|actual
9820f1b2337a68b16ba3ca53f0400baa	savnet	1303	ENSG00000163659	ENST00000461166	ENST00000461166.1	3	+	156411977	G	T	156411978	3|156412003|donor|actual
09775307f4288236e915b8b9349e3db4	savnet	1304	ENSG00000141510	ENST00000269305	ENST00000269305.4	17	-	7579311	C	G	7579311	17|7579511|donor|actual
a065096b6265a1e082632e838449d23c	savnet	1305	ENSG00000124496	ENST00000372922	ENST00000372922.4	6	-	42210985	C	T	42210985	6|42210928|donor|actual
7c6117c0a185570b2eeb22becb5846e9	savnet	1306	ENSG00000130726	ENST00000253024	ENST00000253024.5	19	+	59061022	G	C	59061018	19|59060963|donor|actual
ec0752ae15dfc11ef9d0ece0277e2416	savnet	1307	ENSG00000099282	ENST00000373290	ENST00000373290.2	10	+	71258152	G	A	71258153	10|71258199|donor|actual
5a31cafef7c48789eafa3c5005817a3b	savnet	1308	ENSG00000078967	ENST00000222402	ENST00000222402.3	7	+	43982631	G	T	43982631	7|43982709|donor|actual
f907da04a16ce9828b3bdbe73a047a96	savnet	1309	ENSG00000181472	ENST00000325144	ENST00000325144.4	6	-	151694680	G	A	151694599	6|151694681|donor|actual
6eedd1a33d320192defa059842bbab81	savnet	1310	ENSG00000171467	ENST00000361428	ENST00000361428.2	6	-	43316061	C	T	43316061	6|43316301|donor|actual
c060bb1fd1e95bc81784118d56e3abbd	savnet	1311	ENSG00000175899	ENST00000318602	ENST00000318602.7	12	-	9251123	T	C	9251202	12|9251123|donor|actual
e3f83679decafe1eac5dbabd7ec21b5a	savnet	1312	ENSG00000023839	ENST00000370449	ENST00000370449.4	10	+	101590535	A	G	101590609	10|101590531|donor|actual
7ce57b7b1c28f04539b0a43e5335dcc0	savnet	1313	ENSG00000151726	ENST00000515030	ENST00000515030.1	4	-	185709766	C	T	185709770	4|185709777|donor|actual
6872d5a0d714ac8e10e34f9a57aae9c7	savnet	1314	ENSG00000111058	ENST00000548058	ENST00000548058.1	12	+	81614159	A	G	81613856	12|81614155|donor|actual
ea9ca329fcdeea6b5f962b5076e486be	savnet	1315	ENSG00000121989	ENST00000241416	ENST00000241416.7	2	+	148680560	A	G	148680681	2|148680556|donor|actual
53331dba069cd21c32fff15607e848db	savnet	1316	ENSG00000172482	ENST00000307503	ENST00000307503.3	2	+	241815478	C	T	241815422	2|241815477|donor|actual
717d95292e68fc8bd34638f0929d5f09	savnet	1317	ENSG00000163631	ENST00000295897	ENST00000295897.4	4	+	74274520	AAAGT	A	74274523	4|74274457|donor|actual
e4c966375ad73118bd46c4fb0ca3e447	savnet	1318	ENSG00000163631	ENST00000295897	ENST00000295897.4	4	+	74282072	T	G	74282071	4|74282075|donor|actual
e160fb1965ab89ae0d911720ea9b4156	savnet	1319	ENSG00000131503	ENST00000297183	ENST00000297183.6	5	+	139917173	A	T	139917175	5|139917086|donor|actual
1e9bbc0375118ad34431682342af1c9f	savnet	1321	ENSG00000143412	ENST00000368947	ENST00000368947.4	1	+	150960818	G	A	150960818	1|150960689|donor|actual
ebd701f8121e7fa3a588a7bc223b5cc4	savnet	1322	ENSG00000117362	ENST00000369109	ENST00000369109.3	1	-	150240998	T	C	150241097	1|150240998|donor|actual
267e1cc4ede8f3b928d0dbe72ae20726	savnet	1323	ENSG00000084674	ENST00000233242	ENST00000233242.1	2	-	21252508	T	C	21252510	2|21252454|donor|actual
38925c603dc6f7fc52eea11ae2eb6850	savnet	1324	ENSG00000058668	ENST00000357681	ENST00000357681.5	1	+	203667457	TCGCCCTGCTGGTGAAGAAAATGAA	T	203667483	1|203667459|donor|actual
e8b4fe344cb29ec8ad080261e6eb0c54	savnet	1325	ENSG00000103126	ENST00000262320	ENST00000262320.3	16	-	339439	C	T	339439	16|339433|donor|actual;16|339504|donor|actual
2c4319b8810a76593500edfcd9736cdf	savnet	1326	ENSG00000183337	ENST00000378444	ENST00000378444.4	X	-	39930223	T	A	39930225	X|39930234|donor|actual
88addc04e88cf99ce1ab2136448866a1	savnet	1327	ENSG00000185515	ENST00000369462	ENST00000369462.1	X	+	154299926	G	A	154299926	X|154299902|donor|actual
2566351955a76448a91df26484c98da1	savnet	1328	ENSG00000140688	ENST00000327237	ENST00000327237.2	16	-	31519395	C	T	31519394	16|31519589|donor|actual
1855ccb437b1b829abda5a9b86d12ae8	savnet	1329	ENSG00000133773	ENST00000256151	ENST00000256151.7	12	-	82752141	C	A	82752001	12|82752146|donor|actual
95064d2b713412b922f1662df20388da	savnet	1330	ENSG00000158402	ENST00000323760	ENST00000323760.6	5	-	137625188	A	G	137625189	5|137625168|donor|actual
8c77831aae5c99e4cda29874af6b22ca	savnet	1331	ENSG00000039068	ENST00000261769	ENST00000261769.5	16	+	68856129	G	A	68856129	16|68856133|donor|actual
862491510cd194895e3fb92509c21bbc	savnet	1332	ENSG00000102225	ENST00000276052	ENST00000276052.6	X	+	47086937	C	T	47086869	X|47086936|donor|actual
bd44b55e7950f4df5d3e09755275e39b	savnet	1333	ENSG00000124762	ENST00000405375	ENST00000405375.1	6	+	36652323	G	C	36652324	6|36652015|donor|actual;6|36652060|donor|actual;6|36652080|donor|actual;6|36652351|donor|actual
fa1e9a84fd5f27d0ee6316700657b744	savnet	1334	ENSG00000111276	ENST00000228872	ENST00000228872.4	12	+	12871889	G	A	12871889	12|12871877|donor|actual
ea49795a284261ea1fa9fc0297d08906	savnet	1335	ENSG00000182871	ENST00000355480	ENST00000355480.5	21	+	46917580	G	C	46917576	21|46917664|donor|actual
c9cef057ad2593ca6fae4ac7718bb4be	savnet	1336	ENSG00000080573	ENST00000264828	ENST00000264828.3	19	-	10092740	C	T	10092740	19|10092723|donor|actual
d3bef7e0642aaa96aa2ecac21142e287	savnet	1337	ENSG00000113742	ENST00000265085	ENST00000265085.5	5	+	173379044	A	T	173378942	5|173379043|donor|actual
f82662ee97ce9a37e93b34717bb55ba6	savnet	1338	ENSG00000184164	ENST00000404488	ENST00000404488.3	22	+	50316312	C	T	50316356	22|50316311|donor|actual
818c3746952e938dc3ee05cf73cf0713	savnet	1339	ENSG00000183117	ENST00000537824	ENST00000537824.1	8	-	2799992	A	C	2799993	8|2799960|donor|actual
e7b95254f9f5a2ba7b29bc3bfc5c2363	savnet	1340	ENSG00000132792	ENST00000361383	ENST00000361383.6	20	+	36470822	G	A	36470822	20|36470908|donor|actual
84ad5105f479989220029d8c590ad6e2	savnet	1341	ENSG00000174839	ENST00000311128	ENST00000311128.5	3	-	57678508	C	A	57678508	3|57678551|donor|actual
d8f7f1837cb88fe166fd86e64448330a	savnet	1342	ENSG00000187630	ENST00000335125	ENST00000335125.6	14	+	24470143	GT	G	24470143	14|24470168|donor|actual
b9f6fa470f9b13a1e8d00e6693c01018	savnet	1343	ENSG00000105993	ENST00000262177	ENST00000262177.4	7	+	157155965	G	T	157155965	7|157156018|donor|actual
d35bc9a56d73dd1e8b5b436c40538228	savnet	1344	ENSG00000119772	ENST00000264709	ENST00000264709.3	2	-	25466768	T	A	25466766	2|25466709|donor|actual
d137a59eb1d381009ad2a1a988288fce	savnet	1345	ENSG00000147647	ENST00000351513	ENST00000351513.2	8	-	105463361	G	A	105463473	8|105463362|donor|actual
488c0e7400a7b0de4ba0b1169277a0c6	savnet	1346	ENSG00000198721	ENST00000380118	ENST00000380118.3	6	-	4117780	T	C	4119419	6|4117780|donor|actual
3de68d537dfa7ba53e01589c27a92f7b	savnet	1347	ENSG00000103966	ENST00000220325	ENST00000220325.4	15	-	42245961	C	A	42245961	15|42245934|donor|actual
8f37f109c4c778b61fdce35962b6cb6c	savnet	1348	ENSG00000135930	ENST00000258416	ENST00000258416.3	2	+	233422744	A	G	233422729	2|233422740|donor|actual
3f93f3705b2327ad722a951fadaa1f28	savnet	1349	ENSG00000196411	ENST00000358173	ENST00000358173.3	7	-	100410714	CA	C	100410716	7|100410729|donor|actual
f7ac8bf67d4d27ac79af3ba736d0a932	savnet	1350	ENSG00000116285	ENST00000377482	ENST00000377482.5	1	-	8075547	CTACT	C	8075554	1|8075567|donor|actual
e11ae8909879b094d2cdad2f537ac429	savnet	1351	ENSG00000103876	ENST00000407106	ENST00000407106.1	15	+	80452806	G	T	80452802	15|80452866|donor|actual
4a2540b7bbfadf20cab327ae72d9e7cc	savnet	1352	ENSG00000103264	ENST00000311635	ENST00000311635.7	16	-	87376464	GGCCGGCTGGTGGGCTCACCTCCT	G	87376482	16|87376450|donor|actual
20bb7b22268d0fbc47c49f377b9400e9	savnet	1353	ENSG00000164117	ENST00000393674	ENST00000393674.2	4	-	175183911	T	G	175183914	4|175183884|donor|actual
c4fafb6fabbf3e7f1bb629da41c82c10	savnet	1354	ENSG00000171560	ENST00000302053	ENST00000302053.3	4	-	155508656	ATACTTAC	A	155508663	4|155508684|donor|actual
f00e12c892b8f598175e59efad253af9	savnet	1355	ENSG00000091483	ENST00000366560	ENST00000366560.3	1	-	241680478	T	TTG	241680481	1|241680441|donor|actual
001fd9bab82453407411e1be1c45f2ee	savnet	1356	ENSG00000004478	ENST00000001008	ENST00000001008.4	12	+	2904411	G	A	2904411	12|2904231|donor|actual
977207f665748ffff4f61f09e54a066e	savnet	1357	ENSG00000115414	ENST00000354785	ENST00000354785.4	2	-	216270958	T	C	216270960	2|216271009|donor|actual
483e4a86a767988ba230360a2c6e8360	savnet	1358	ENSG00000160282	ENST00000291670	ENST00000291670.5	21	-	47565326	CT	C	47565330	21|47565254|donor|actual
1b20e1e37cbb213d50ede92f77b4862f	savnet	1359	ENSG00000140905	ENST00000315467	ENST00000315467.3	16	-	81118063	C	G	81118067	16|81118026|donor|actual
d7121d3d10cd3ec14f946899c700aa34	savnet	1360	ENSG00000139835	ENST00000375431	ENST00000375431.4	13	-	113980034	T	C	113979975	13|113980033|donor|actual
3cf099a9b0900d95eb1596fb50a32543	savnet	1361	ENSG00000148308	ENST00000372108	ENST00000372108.5	9	+	135926347	G	A	135926366	9|135926345|donor|actual
6964574c4f7c930249c14520715e348a	savnet	1362	ENSG00000131351	ENST00000253669	ENST00000253669.5	19	-	17180042	G	A	17184083	19|17180043|donor|actual
5fa6cc19e5ed8a585a924eed091a8253	savnet	1363	ENSG00000111911	ENST00000229633	ENST00000229633.5	6	+	126293596	A	G	126293475	6|126293597|donor|actual
9f72f3ff8ce21d427733eebd80ba628b	savnet	1364	ENSG00000108773	ENST00000225916	ENST00000225916.5	17	-	40269500	G	A	40269405	17|40269501|donor|actual
b050e8f935cb786604216dea1e364dac	savnet	1365	ENSG00000120733	ENST00000314358	ENST00000314358.5	5	+	137762974	G	T	137763009	5|137762969|donor|actual
2f74a82f81ef3ba83fc1889c7863d769	savnet	1366	ENSG00000122203	ENST00000298569	ENST00000298569.4	5	-	175774922	A	C	175774923	5|175774934|donor|actual
992ef3d1390a4a838ccad38dc60dbbb0	savnet	1367	ENSG00000090316	ENST00000303400	ENST00000303400.4	4	+	1330785	A	G	1330783	4|1330696|donor|actual
a1b6e20085a1378d610d90d655ab88c2	savnet	1368	ENSG00000135341	ENST00000369329	ENST00000369329.3	6	-	91269811	C	A	91269794	6|91269812|donor|actual
c36eff8cf19439cd1e23ccf098823b55	savnet	1369	ENSG00000198417	ENST00000334350	ENST00000334350.6	16	+	56692645	C	T	56692653	16|56692644|donor|actual
207372faf8437e72dd7f9c2711bb1e20	savnet	1370	ENSG00000161653	ENST00000293404	ENST00000293404.3	17	+	42083959	C	T	42084078	17|42083954|donor|actual
fffc7abd7ba5e53ac33b2fe53f111adb	savnet	1371	ENSG00000136937	ENST00000375147	ENST00000375147.3	9	+	100403938	GTACAGTGTATGTATGCAAAAGATTT	G	100403945	9|100403949|donor|actual
b61a35af3b902bc9c919c0d063c6bd06	savnet	1372	ENSG00000198646	ENST00000374796	ENST00000374796.2	20	-	33320358	C	A	33320362	20|33320306|donor|actual
0ff331200fa494c355f996d1c64ee96a	savnet	1373	ENSG00000089818	ENST00000339754	ENST00000339754.5	12	+	8248299	G	A	8248300	12|8248259|donor|actual
84caf6bc09f372fdb14b6ddac3a711b2	savnet	1374	ENSG00000188986	ENST00000343053	ENST00000343053.4	9	+	140158810	G	T	140158810	9|140158885|donor|actual
f4adf06b3db975eeda3a100aeca1b80a	savnet	1375	ENSG00000198682	ENST00000456849	ENST00000456849.1	10	+	89473070	A	T	89473068	10|89473002|donor|actual
da4a39b864b298804827f8eb6fad3fb6	savnet	1376	ENSG00000160209	ENST00000291565	ENST00000291565.4	21	+	45175644	A	T	45175646	21|45175733|donor|actual
6a5a93be5f5f0dfab0011bed20599dcb	savnet	1377	ENSG00000185808	ENST00000464265	ENST00000464265.1	21	-	38444432	A	C	38444733	21|38444431|donor|actual
63049025b690e060789dd1f2884a52ec	savnet	1378	ENSG00000143850	ENST00000272203	ENST00000272203.3	1	-	204217949	C	A	204217948	1|204217931|donor|actual
0db6bf19e7123ca957e94cfb7d2d5754	savnet	1379	ENSG00000171453	ENST00000372389	ENST00000372389.3	6	+	43487179	G	T	43487179	6|43487125|donor|actual;6|43487189|donor|actual
4eda97b0e600ed9cdf5708da012535bc	savnet	1380	ENSG00000117569	ENST00000426398	ENST00000426398.2	1	+	97271990	A	G	97272009	1|97271991|donor|actual
9861eb6828fd9db1d356061c512e4059	savnet	1381	ENSG00000149177	ENST00000418331	ENST00000418331.2	11	+	48185171	G	T	48185171	11|48185108|donor|actual
9936312dc36ca6b0e927d0dd3b3c67d1	savnet	1382	ENSG00000173039	ENST00000406246	ENST00000406246.3	11	-	65426225	C	A	65426188	11|65426230|donor|actual
30909a8f5c76e5fa2307663916fad03a	savnet	1383	ENSG00000140983	ENST00000315082	ENST00000315082.4	16	+	723032	C	T	723131	16|723031|donor|actual
f94dc3344353f45a85032e85ae5b05b9	savnet	1384	ENSG00000116251	ENST00000234875	ENST00000234875.4	1	-	6259618	T	C	6259621	1|6259617|donor|actual
9a07e5afad9dbf74e10fcf3833be1093	savnet	1385	ENSG00000177189	ENST00000379565	ENST00000379565.3	X	-	20227476	T	A	20227405	X|20227476|donor|actual
c35ee8647186f49e2d175f16bf7326f4	savnet	1386	ENSG00000157020	ENST00000350697	ENST00000350697.3	3	-	10347279	G	A	10347242	3|10347284|donor|actual
12323c02ab4e53613e04be5d30202718	savnet	1387	ENSG00000181555	ENST00000409792	ENST00000409792.3	3	-	47161670	A	C	47161671	3|47162031|donor|actual
9ec02eea228fc5e618147b9a11019749	savnet	1388	ENSG00000160691	ENST00000448116	ENST00000448116.2	1	-	154938015	T	C	154938018	1|154938085|donor|actual
a86013731b9f176905b2fd47b3dccd84	savnet	1389	ENSG00000182902	ENST00000327451	ENST00000327451.6	22	+	18063941	C	T	18063926	22|18063940|donor|actual
eee408ce0c9abcef4378963c0b9b7845	savnet	1390	ENSG00000101400	ENST00000217381	ENST00000217381.2	20	-	32000381	C	T	32000380	20|32000384|donor|actual
707d32ddb772f7b3c38f56660d7639af	savnet	1391	ENSG00000205302	ENST00000379516	ENST00000379516.2	5	+	122135584	A	G	122135551	5|122135580|donor|actual
2a26a1ce0854668476de6db5e1df22d3	savnet	1392	ENSG00000197694	ENST00000372739	ENST00000372739.3	9	+	131378104	AGGAGTCCTGGATCAAGT	A	131378120	9|131378199|donor|actual
111721f720d175ae348ed4c0bf430125	savnet	1393	ENSG00000073849	ENST00000169298	ENST00000169298.3	3	+	186769137	A	G	186769135	3|186769162|donor|actual
0d873e1296041862f0dee268b91fe6f7	savnet	1394	ENSG00000138378	ENST00000392320	ENST00000392320.2	2	-	191895685	AAAGGGAAC	A	191895697	2|191895606|donor|actual
93619a64bc553d0d80bd2f49676de0e1	savnet	1395	ENSG00000165416	ENST00000343788	ENST00000343788.6	13	+	53254291	G	T	53254291	13|53254165|donor|actual;13|53254169|donor|actual
bc48c3497d75a5d90830cc83a9cbf411	savnet	1396	ENSG00000091513	ENST00000402696	ENST00000402696.3	3	+	133483096	CTGTCTTGGCAGAAAACTACAATAG	C	133483120	3|133479919|donor|actual
7c85ce70a9a08c4f4cf339609d5970d2	savnet	1397	ENSG00000168890	ENST00000409668	ENST00000409668.1	2	-	85827014	C	A	85827013	2|85827028|donor|actual
93408a740db75b84cbb5841a4a8fcebd	savnet	1398	ENSG00000141510	ENST00000269305	ENST00000269305.4	17	-	7579307	C	A	7579311	17|7579511|donor|actual
0bb838f43024fb63e8c7a06fd32007e9	savnet	1399	ENSG00000011295	ENST00000261647	ENST00000261647.5	17	+	15930008	TGCACAGAGGTAGGTA	T	15930017	17|15929980|donor|actual
6e9b6d1c86c00e000bc64cb2700dd9a3	savnet	1400	ENSG00000177169	ENST00000321867	ENST00000321867.4	12	+	132396633	A	G	132396635	12|132396660|donor|actual;12|132396672|donor|actual
059533c4cbb5dd0e6e36950d1aeb722e	savnet	1401	ENSG00000105176	ENST00000542441	ENST00000542441.2	19	+	30477333	C	G	30477325	19|30477329|donor|actual
ff7a5b8e1c803846429fe329f5f16f22	savnet	1402	ENSG00000204394	ENST00000375663	ENST00000375663.3	6	-	31749894	A	C	31749863	6|31749893|donor|actual
a383d5191fd58c406c7d3e2f276661b4	savnet	1403	ENSG00000134987	ENST00000506538	ENST00000506538.2	5	+	110445992	C	T	110446003	5|110445991|donor|actual
f09137018106b26f205f3dab8c97eb3a	savnet	1404	ENSG00000140395	ENST00000267973	ENST00000267973.2	15	-	78582307	G	C	78582292	15|78582307|donor|actual
cc479438c43d1daf4350af745415cebf	savnet	1405	ENSG00000198691	ENST00000370225	ENST00000370225.3	1	-	94487397	C	T	94487401	1|94487376|donor|actual;1|94487410|donor|actual
a6f4e61307427e75f7ba71cb05757643	savnet	1406	ENSG00000197150	ENST00000358849	ENST00000358849.4	7	+	150737714	TGCTTCA	T	150737722	7|150737715|donor|actual
5f90f95767ab8ec6122edf4379d2663d	savnet	1407	ENSG00000161204	ENST00000429586	ENST00000429586.2	3	+	183910685	G	T	183910685	3|183910648|donor|actual;3|183910673|donor|actual
38a8d74c3c25ba01516511306f69dceb	savnet	1408	ENSG00000118777	ENST00000237612	ENST00000237612.3	4	-	89018658	T	A	89018604	4|89018663|donor|actual
63a2c792ddf17016c061f5344107fed1	savnet	1409	ENSG00000151726	ENST00000515030	ENST00000515030.1	4	-	185678789	C	A	185678788	4|185678723|donor|actual;4|185678767|donor|actual;4|185678830|donor|actual
7cd45a093809734caad804e528cf77f6	savnet	1410	ENSG00000155189	ENST00000285518	ENST00000285518.6	8	+	6612698	G	C	6612696	8|6612773|donor|actual
f9173408b6d979d28f6704950f41b9af	savnet	1411	ENSG00000156709	ENST00000287295	ENST00000287295.3	X	-	129264032	G	A	129263944	X|129264033|donor|actual
091194687e1a38f0802ffe226080a3da	savnet	1412	ENSG00000156150	ENST00000369792	ENST00000369792.4	1	-	110607216	C	T	110607208	1|110607214|donor|actual
7be49df07dbad5dd5b9bb56228dd6054	savnet	1413	ENSG00000161203	ENST00000292807	ENST00000292807.5	3	+	183899836	G	A	183899836	3|183899785|donor|actual
58e74109022751666d8f4090b62670e4	savnet	1414	ENSG00000166181	ENST00000531273	ENST00000531273.1	11	+	43348161	G	T	43348162	11|43345055|donor|actual
c71cf5483bcf4533a3fff2bce3b07a25	savnet	1415	ENSG00000078061	ENST00000377045	ENST00000377045.4	X	+	47424303	G	T	47424299	X|47423557|donor|actual;X|47424263|donor|actual
3b7a561d1a8e1c6ce2079f9c19817f9a	savnet	1416	ENSG00000004059	ENST00000000233	ENST00000000233.5	7	+	127229589	G	T	127229649	7|127229587|donor|actual
e84163055085061c73d53398aa6d9638	savnet	1417	ENSG00000071205	ENST00000336498	ENST00000336498.3	4	+	148827870	T	A	148827871	4|148827840|donor|actual
4432e7c552cd6593661c855b3e2298fb	savnet	1418	ENSG00000140750	ENST00000289968	ENST00000289968.6	16	-	24979978	C	A	24979981	16|24979928|donor|actual
a6e449a1ddc50dfb926947e9a8a87fa1	savnet	1419	ENSG00000117713	ENST00000324856	ENST00000324856.7	1	+	27059288	G	T	27059284	1|27059310|donor|actual
93fca2356d601aec206e5b8b5f1e911c	savnet	1420	ENSG00000189079	ENST00000334344	ENST00000334344.6	12	+	46243558	A	T	46243560	12|46243436|donor|actual
b505a461b97d92ffb544793d9ae7d967	savnet	1421	ENSG00000126522	ENST00000304874	ENST00000304874.9	7	+	65554160	C	T	65554163	7|65554159|donor|actual
1daf1df77f1ebd52b67a6660c6df9ef0	savnet	1422	ENSG00000169093	ENST00000381317	ENST00000381317.3	X	-	1531625	C	G	1531624	X|1531606|donor|actual
a4c09fe0f69edfd3d9e03b1861f51a8f	savnet	1423	ENSG00000198356	ENST00000591090	ENST00000591090.1	19	+	12858371	G	T	12858407	19|12858366|donor|actual
1eceeb376284c79c7ad9f365276d41c8	savnet	1424	ENSG00000171681	ENST00000261168	ENST00000261168.4	12	+	14649278	G	A	14649278	12|14649321|donor|actual
7a0ba0a5af14d7646d98aeaccb3db658	savnet	1425	ENSG00000105929	ENST00000310018	ENST00000310018.2	7	-	138455867	A	C	138455875	7|138455871|donor|actual
1c06581bae6b6eb774d9e8921ddf902a	savnet	1426	ENSG00000100554	ENST00000216442	ENST00000216442.7	14	-	67817333	G	C	67817327	14|67817337|donor|actual
56b278b5b9aa7d37602a4ed97f4aa033	savnet	1427	ENSG00000088812	ENST00000262919	ENST00000262919.5	20	+	3571954	G	T	3571954	20|3571888|donor|actual
8d5a054b45c9343e7f539738bc23732c	savnet	1428	ENSG00000178999	ENST00000585124	ENST00000585124.1	17	-	8110391	T	C	8110493	17|8110390|donor|actual
a51902c56af4049ece61b10bcf4e849e	savnet	1429	ENSG00000163930	ENST00000460680	ENST00000460680.1	3	-	52442491	T	C	52442489	3|52442516|donor|actual;3|52442561|donor|actual
990d0e7f463969edceeb2286caf8a49c	savnet	1430	ENSG00000122507	ENST00000242067	ENST00000242067.6	7	+	33384214	G	A	33384247	7|33384211|donor|actual
bcc8d0833244b30962947059bab080fa	savnet	1431	ENSG00000141867	ENST00000263377	ENST00000263377.2	19	-	15350202	C	A	15350202	19|15350190|donor|actual;19|15350217|donor|actual
436361edaad3614b0d3417a86de6557e	savnet	1432	ENSG00000125319	ENST00000319977	ENST00000319977.4	17	+	42232034	T	A	42232033	17|42232060|donor|actual
78e031f667d6c08039471253b58af7db	savnet	1433	ENSG00000102001	ENST00000376265	ENST00000376265.2	X	-	49066993	C	A	49067049	X|49066998|donor|actual
5b69fbacb75e706c8706d58332d1ab2e	savnet	1434	ENSG00000084774	ENST00000264705	ENST00000264705.4	2	+	27447744	G	C	27447745	2|27447706|donor|actual
9918881eb1c64246a8994ba95cc0d725	savnet	1435	ENSG00000084774	ENST00000264705	ENST00000264705.4	2	+	27466162	T	A	27466161	2|27466164|donor|actual
397b100002c8bbc3a861b8308cc6ec02	savnet	1436	ENSG00000122786	ENST00000361675	ENST00000361675.2	7	+	134635256	A	G	134635266	7|134635252|donor|actual
b6c8950919d43b9acd4990c56952cc8e	savnet	1437	ENSG00000108349	ENST00000264645	ENST00000264645.7	17	+	38319155	G	T	38319155	17|38319188|donor|actual
43539b27dc73db8a31fe76e187b7a7f5	savnet	1438	ENSG00000121691	ENST00000241052	ENST00000241052.4	11	+	34478364	G	T	34478365	11|34478394|donor|actual
afc2fa75c4f48a2d6df4835ef9e0adaa	savnet	1439	ENSG00000122565	ENST00000337620	ENST00000337620.4	7	+	26242643	G	A	26242643	7|26242230|donor|actual
931eaf95b858270042f177c074a00b01	savnet	1440	ENSG00000094916	ENST00000209875	ENST00000209875.4	12	-	54651293	C	CT	54651297	12|54651378|donor|actual
742f8836e39cb2544294e02e09c92d21	savnet	1441	ENSG00000129315	ENST00000261900	ENST00000261900.3	12	-	49099550	C	A	49099550	12|49099555|donor|actual
0653854f214e773d331dbd6fe440e3d5	savnet	1442	ENSG00000093009	ENST00000437685	ENST00000437685.2	22	+	19484976	T	A	19484971	22|19485016|donor|actual
a00de1a29d3a3f84b086fc9ded33e452	savnet	1443	ENSG00000039068	ENST00000261769	ENST00000261769.5	16	+	68845793	G	T	68845763	16|68845788|donor|actual
8a7b74647c644d214776e3bc563636a6	savnet	1444	ENSG00000149187	ENST00000532048	ENST00000532048.1	11	-	47505002	T	A	47505004	11|47505031|donor|actual
2e9e8628e536d0ae6d5ffed6a1aa866e	savnet	1445	ENSG00000124177	ENST00000373233	ENST00000373233.3	20	-	40117063	C	G	40117067	20|40117061|donor|actual
cb92c556d19e21821b45620bcc195815	savnet	1446	ENSG00000100288	ENST00000406938	ENST00000406938.2	22	-	51018161	G	A	51018155	22|51018163|donor|actual
215ac381976385a4bb8b12a821d4b98a	savnet	1447	ENSG00000130779	ENST00000540338	ENST00000540338.1	12	-	122845618	C	T	122845505	12|122845620|donor|actual
ed0ce28cba5a65d9853345d156f98601	savnet	1448	ENSG00000153002	ENST00000491148	ENST00000491148.1	3	+	148563412	TG	T	148563414	3|148563394|donor|actual;3|148563429|donor|actual;3|148563433|donor|actual
ce2f1bb559b1e92b89ab79ab9d2455ab	savnet	1449	ENSG00000106066	ENST00000409850	ENST00000409850.1	7	-	29070193	C	G	29070192	7|29070170|donor|actual
0e141f651dcc22c04d48300761bea25c	savnet	1450	ENSG00000182809	ENST00000483017	ENST00000483017.3	14	+	105945564	G	T	105945557	14|105945562|donor|actual
b7572f553fb81361c9b1a56a0c38b9ef	savnet	1451	ENSG00000136943	ENST00000259470	ENST00000259470.5	9	-	99799533	C	A	99799533	9|99799464|donor|actual
887aafe85949b3562f1475c64e5fb3ed	savnet	1452	ENSG00000167600	ENST00000310054	ENST00000310054.4	19	+	41704794	G	T	41704794	19|41704713|donor|actual
578336eac758ba76e97b67c6e0fc1860	savnet	1453	ENSG00000161692	ENST00000315005	ENST00000315005.3	17	+	42811534	AG	A	42811532	17|42811596|donor|actual
2769d5fcfee9485c19f4d6a416be01b1	savnet	1454	ENSG00000113758	ENST00000292385	ENST00000292385.5	5	-	176887645	C	T	176887644	5|176887620|donor|actual
1f6e1c16d2197b1d5d9024f25e646632	savnet	1455	ENSG00000169598	ENST00000378209	ENST00000378209.3	1	+	3774281	G	T	3774282	1|3774252|donor|actual
a90ceab1a0e7e0679334b853b41e11ed	savnet	1456	ENSG00000101191	ENST00000266070	ENST00000266070.4	20	-	61538498	C	A	61538498	20|61538427|donor|actual
62cd71b2cee94f9b1e16720f1b8ebf11	savnet	1457	ENSG00000102580	ENST00000602402	ENST00000602402.1	13	+	96361596	G	T	96361592	13|96361588|donor|actual
4fd5ea8c745c542c9ad02d82d33f05e3	savnet	1458	ENSG00000198919	ENST00000361582	ENST00000361582.3	3	+	108355516	G	T	108355556	3|108355511|donor|actual
c618c277a5f27af5adc9eaad4d9863c9	savnet	1459	ENSG00000135373	ENST00000531794	ENST00000531794.1	11	+	34670626	C	CTG	34670629	11|34670633|donor|actual
c3b27dc3146f4cfd07c305e304377f57	savnet	1460	ENSG00000149100	ENST00000531120	ENST00000531120.1	11	+	32622378	G	T	32622379	11|32622440|donor|actual
8cf7d8a283131247587c3cc34845300a	savnet	1461	ENSG00000075151	ENST00000602326	ENST00000602326.1	1	-	21220009	C	A	21220009	1|21220003|donor|actual
5e7bd8ebd7435ee8f3c2f38b9b8e7ef7	savnet	1462	ENSG00000074800	ENST00000234590	ENST00000234590.4	1	-	8923943	CACTT	C	8923949	1|8923849|donor|actual
1573af2689ce4ae3d1f9f7ba3dde2e24	savnet	1463	ENSG00000159023	ENST00000343067	ENST00000343067.4	1	+	29442314	A	G	29442316	1|29442306|donor|actual
48916e0e6484328ffa3bfd8a440908a0	savnet	1464	ENSG00000119888	ENST00000263735	ENST00000263735.4	2	+	47600710	G	T	47600710	2|47600734|donor|actual
fa14b8c5fb767685d89dea43d096eab5	savnet	1465	ENSG00000106123	ENST00000392957	ENST00000392957.2	7	+	142561083	A	T	142561086	7|142561081|donor|actual
06387df14b28927b90d12a46fc39637a	savnet	1466	ENSG00000136628	ENST00000366923	ENST00000366923.3	1	-	220193330	C	A	220193329	1|220193359|donor|actual
6383b9e442f34ead3755c24fd4f2d350	savnet	1467	ENSG00000131037	ENST00000201647	ENST00000201647.6	19	+	55597560	G	A	55597561	19|55597445|donor|actual
66bf9e4523a35fd1fabdf4130463f7f5	savnet	1468	ENSG00000158769	ENST00000368026	ENST00000368026.6	1	-	160969137	G	A	160969185	1|160969138|donor|actual
4126855a63546b844d3a3e92fb139104	savnet	1469	ENSG00000221968	ENST00000278829	ENST00000278829.2	11	-	61646223	G	C	61646217	11|61646223|donor|actual
695c9c70f51b76bb92bc3ba1eb4fad56	savnet	1470	ENSG00000106125	ENST00000265299	ENST00000265299.6	7	+	30915272	G	T	30915272	7|30915299|donor|actual
f520a689cb144ebbd42ae3cf262af4f1	savnet	1471	ENSG00000101447	ENST00000217429	ENST00000217429.4	20	+	37576645	T	A	37576644	20|37576709|donor|actual
528d2136cec95a97243220731a28a5a1	savnet	1472	ENSG00000130244	ENST00000252530	ENST00000252530.5	19	+	38897736	G	T	38897718	19|38897731|donor|actual
12f42ffa8ea15640f072ca084b141238	savnet	1473	ENSG00000077942	ENST00000327858	ENST00000327858.6	22	+	45938168	G	T	45938164	22|45938128|donor|actual
de20c124a2add9c249177c8dbc8c1e3b	savnet	1474	ENSG00000160752	ENST00000356657	ENST00000356657.6	1	+	155288560	G	T	155288545	1|155288555|donor|actual
bff284c021024c40eeab5132a728c9c7	savnet	1475	ENSG00000160867	ENST00000292408	ENST00000292408.4	5	+	176519788	G	T	176519786	5|176519714|donor|actual
53536094d8556af61fdaad6794c73dc6	savnet	1476	ENSG00000004478	ENST00000001008	ENST00000001008.4	12	+	2907953	G	A	2907993	12|2907951|donor|actual
71febf7082b1da85bfcbcdc771df0eb6	savnet	1477	ENSG00000136068	ENST00000490882	ENST00000490882.1	3	+	58154384	A	T	58154386	3|58154379|donor|actual
df97d581c7d016f9b0f393b3e2a9c96b	savnet	1478	ENSG00000059122	ENST00000416288	ENST00000416288.2	16	+	2983882	C	G	2983981	16|2983878|donor|actual
c5009ea42aeb7ddd0852b227516e406d	savnet	1479	ENSG00000137166	ENST00000373060	ENST00000373060.1	6	+	41558085	G	C	41558086	6|41558099|donor|actual
2fc5569a3b9f9f65401384a79e96e30d	savnet	1480	ENSG00000134363	ENST00000256759	ENST00000256759.3	5	+	52781061	A	T	52781058	5|52780935|donor|actual;5|52781019|donor|actual
f2af2f64dfc03991afc53f696a82e6a8	savnet	1481	ENSG00000171298	ENST00000302262	ENST00000302262.3	17	+	78084643	A	T	78084640	17|78084616|donor|actual
f3f0b0d3ea211e01158c5ba2339e8ef3	savnet	1482	ENSG00000159131	ENST00000381831	ENST00000381831.3	21	-	34911476	C	A	34911476	21|34911532|donor|actual
2b09c7c7853b872b49ecb7bad8a0f87e	savnet	1483	ENSG00000203879	ENST00000447750	ENST00000447750.2	X	+	153670128	C	G	153670142	X|153670126|donor|actual
04aec337c62cb3b58e0c5da34fade8e6	savnet	1484	ENSG00000169347	ENST00000381362	ENST00000381362.4	16	-	20335418	G	T	20335137	16|20335421|donor|actual
8b1f4684f1dac5b284fa8e1f8b6f6888	savnet	1485	ENSG00000105220	ENST00000415930	ENST00000415930.3	19	+	34890690	G	T	34890691	19|34890685|donor|actual
ddf9d23e8eef342638659fdc5f4785cb	savnet	1486	ENSG00000167191	ENST00000300571	ENST00000300571.2	16	-	19873158	C	T	19873158	16|19873166|donor|actual
11228db612af7770dfab091de6bd73dd	savnet	1487	ENSG00000083307	ENST00000251808	ENST00000251808.3	8	+	102586052	G	T	102586053	8|102586047|donor|actual
751aba6e22624a906b2dc194fe759129	savnet	1488	ENSG00000138796	ENST00000603302	ENST00000603302.1	4	+	108935703	G	A	108935745	4|108935701|donor|actual
7a49c29d05f137803ae51c9f99c0f3fe	savnet	1489	ENSG00000196591	ENST00000519065	ENST00000519065.1	6	-	114279812	C	A	114279812	6|114279800|donor|actual;6|114279830|donor|actual
a9dba6bc0632c59c11850a004d88cebe	savnet	1490	ENSG00000143512	ENST00000343410	ENST00000343410.6	1	-	222696978	G	A	222696953	1|222696983|donor|actual
ae58aa5ccdb2d2080ff12be314e25255	savnet	1491	ENSG00000110422	ENST00000303296	ENST00000303296.4	11	+	33361044	A	G	33361081	11|33361040|donor|actual
1bd9da5c51cc281e3559080bb8244027	savnet	1492	ENSG00000122566	ENST00000354667	ENST00000354667.4	7	-	26240191	C	A	26240191	7|26240272|donor|actual
33c366eaddd1b617e08f4611ef33aaac	savnet	1493	ENSG00000133835	ENST00000504811	ENST00000504811.1	5	+	118861719	G	C	118861719	5|118861710|donor|actual
f56d5096697542d34e1693b2f748c47b	savnet	1494	ENSG00000010404	ENST00000340855	ENST00000340855.6	X	-	148582474	C	A	148582479	X|148582474|donor|actual
e0cc0b22952693442d7e45928432b153	savnet	1495	ENSG00000163565	ENST00000368131	ENST00000368131.4	1	+	159023471	G	A	159023515	1|159023468|donor|actual
284cd69ac52996341328b1153f1f6a36	savnet	1496	ENSG00000197081	ENST00000356956	ENST00000356956.1	6	+	160493069	G	T	160493069	6|160493104|donor|actual
fc68c5c8fe9bcaefe280751d9087756f	savnet	1497	ENSG00000070061	ENST00000374647	ENST00000374647.5	9	-	111644402	T	C	111644404	9|111644339|donor|actual
81c010e90631a2599d2559903b6426d5	savnet	1498	ENSG00000129351	ENST00000449870	ENST00000449870.1	19	+	10790603	G	T	10790604	19|10790626|donor|actual;19|10790680|donor|actual
d2bfd913c4bdc1ab1e08982f1bd6f1f9	savnet	1499	ENSG00000133704	ENST00000256079	ENST00000256079.4	12	-	30837234	C	A	30837234	12|30837239|donor|actual
e2770690dcb77ec6e7b2383b6c9ffa9f	savnet	1500	ENSG00000164171	ENST00000296585	ENST00000296585.5	5	+	52356877	G	T	52356877	5|52356898|donor|actual
04a2a631943011739bf0b6bd87098859	savnet	1501	ENSG00000136240	ENST00000258739	ENST00000258739.4	7	-	6509222	C	A	6509226	7|6509253|donor|actual;7|6509274|donor|actual;7|6509280|donor|actual;7|6509283|donor|actual;7|6509295|donor|actual;7|6509328|donor|actual
cad8ce71101f2baaa966aa5f38a65c29	savnet	1502	ENSG00000128052	ENST00000263923	ENST00000263923.4	4	-	55961743	C	A	55961743	4|55961678|donor|actual
e0069606245f0a38b07c82a01c5bf7cb	savnet	1503	ENSG00000079999	ENST00000171111	ENST00000171111.5	19	-	10599866	A	T	10599867	19|10599885|donor|actual
1d861bd0de088512a809e5cd25f0e7d3	savnet	1504	ENSG00000079999	ENST00000171111	ENST00000171111.5	19	-	10600324	C	A	10600323	19|10600310|donor|actual
dc6d0d66855a5e3ae7032cc518bea563	savnet	1505	ENSG00000129250	ENST00000320785	ENST00000320785.5	17	+	4923973	G	A	4923974	17|4923971|donor|actual
f2de01b9957f7142b965cb44be1f2e3a	savnet	1506	ENSG00000116852	ENST00000422435	ENST00000422435.2	1	-	200978394	C	A	200978393	1|200978456|donor|actual
30aea1a2775f8d64a9bcb4fc0683636a	savnet	1507	ENSG00000068796	ENST00000407818	ENST00000407818.3	5	+	61657162	A	T	61657160	5|61657188|donor|actual
95b312948a811ae2694bfb01f150e98c	savnet	1508	ENSG00000101350	ENST00000375712	ENST00000375712.3	20	+	30915464	G	T	30915465	20|30915519|donor|actual
0ce81e1a86a6ed055ec8a9e48fd0e70f	savnet	1509	ENSG00000129347	ENST00000312962	ENST00000312962.6	19	-	10665758	C	G	10665762	19|10665734|donor|actual;19|10665788|donor|actual
6da4f53ae3d1a64420561d0d9c95677c	savnet	1510	ENSG00000163463	ENST00000295682	ENST00000295682.4	1	-	155145212	A	G	155145213	1|155145684|donor|actual
e9766b8fa61c7cf61ddc382874fbdf6e	savnet	1511	ENSG00000196878	ENST00000391911	ENST00000391911.1	1	-	209811879	C	A	209811878	1|209811814|donor|actual
184ee197ae50d6c82b81a877996184f8	savnet	1512	ENSG00000135862	ENST00000258341	ENST00000258341.4	1	+	183106963	G	T	183106963	1|183106870|donor|actual
bb0c45bde4f2ce7c1fd78dcad97ad22b	savnet	1513	ENSG00000188186	ENST00000341942	ENST00000341942.5	7	+	99746599	G	A	99746599	7|99746565|donor|actual
d39320acdde0946991c669d07890134a	savnet	1514	ENSG00000198589	ENST00000357115	ENST00000357115.3	4	-	151203601	C	A	151203601	4|151203555|donor|actual
6d52324b65847270c7fa571fae45d5e8	savnet	1515	ENSG00000099949	ENST00000215739	ENST00000215739.8	22	+	21349315	G	T	21349316	22|21349204|donor|actual
5ca6a75bf72d06a4a06d42047b3b2840	savnet	1516	ENSG00000127603	ENST00000545844	ENST00000545844.1	1	+	39905173	G	T	39905173	1|39905246|donor|actual
c9da446c169a65d1946c63a05d47dbbc	savnet	1517	ENSG00000179222	ENST00000375695	ENST00000375695.2	X	+	51641289	G	T	51641290	X|51641284|donor|actual
c98ba46190edbe00df943f90578f1625	savnet	1518	ENSG00000168067	ENST00000294066	ENST00000294066.2	11	-	64564575	C	T	64564575	11|64564924|donor|actual
4b1f739e3283bf58f734948e64a05524	savnet	1519	ENSG00000145495	ENST00000274140	ENST00000274140.5	5	+	10426634	G	C	10426635	5|10426591|donor|actual
5558aace7ff35136804970c81499325d	savnet	1520	ENSG00000139266	ENST00000266643	ENST00000266643.5	12	+	58152054	T	A	58152084	12|58152051|donor|actual;12|58152055|donor|actual
3d68bc39da00b70a056bada4151d56f6	savnet	1521	ENSG00000105976	ENST00000318493	ENST00000318493.6	7	+	116412044	G	C	116412044	7|116411965|donor|actual
55339816076f2d5043c13831ca62ebc4	savnet	1522	ENSG00000197006	ENST00000358154	ENST00000358154.3	16	+	21636437	G	T	21636437	16|21636386|donor|actual
b8c18aa506c095b9c241b5c67347e122	savnet	1523	ENSG00000164877	ENST00000297508	ENST00000297508.7	7	-	1474755	C	A	1474736	7|1474755|donor|actual
f57b02583a684fc80eaa1be56b243c72	savnet	1524	ENSG00000125457	ENST00000577542	ENST00000577542.1	17	-	73263869	G	T	73263826	17|73263871|donor|actual
56b5dacd00693dd2a7f7f833b079742b	savnet	1525	ENSG00000078403	ENST00000307729	ENST00000307729.7	10	+	22022812	A	G	22023059	10|22022808|donor|actual
c2fb9a4fa4110fd6968b6dae84dbc4ae	savnet	1526	ENSG00000133131	ENST00000355610	ENST00000355610.4	X	-	106228325	C	A	106228325	X|106228286|donor|actual
f492f135aae97e4bc4759185aafcebe8	savnet	1527	ENSG00000204568	ENST00000259873	ENST00000259873.4	6	+	30587585	T	G	30587584	6|30587546|donor|actual;6|30587579|donor|actual
2fefc8152508e0c7517e548c120022aa	savnet	1528	ENSG00000153944	ENST00000284073	ENST00000284073.2	17	+	55693446	G	T	55693446	17|55693468|donor|actual
5450e6b9ad67b0fb2c53637b3b512510	savnet	1529	ENSG00000198793	ENST00000361445	ENST00000361445.4	1	-	11188057	C	A	11188060	1|11188012|donor|actual
d9d67aaeaa1bd9273dcd7949c08322f4	savnet	1530	ENSG00000198793	ENST00000361445	ENST00000361445.4	1	-	11307677	C	G	11307681	1|11307627|donor|actual
30c77c36f2b5412efd06ecf1ae7de997	savnet	1531	ENSG00000181143	ENST00000397910	ENST00000397910.4	19	-	8969281	C	A	8969275	19|8969282|donor|actual
e1f0caa26c7939b46a965b44ea2eb77c	savnet	1532	ENSG00000181143	ENST00000397910	ENST00000397910.4	19	-	9003572	C	T	9003565	19|9003570|donor|actual
db9304aa19295e543445b733173537ab	savnet	1533	ENSG00000132781	ENST00000372098	ENST00000372098.3	1	-	45798952	C	A	45798956	1|45798888|donor|actual
4bbba4e8dc1519b8d000e843823c6ce9	savnet	1534	ENSG00000013364	ENST00000357402	ENST00000357402.5	16	+	29845347	C	T	29845388	16|29845346|donor|actual
c5cb957e9af9aec9d0ff1fc056683559	savnet	1535	ENSG00000166886	ENST00000300131	ENST00000300131.3	12	+	57486979	G	A	57486979	12|57486983|donor|actual
e79bc7496876744720ceb7d1fa7aaeea	savnet	1536	ENSG00000166833	ENST00000396087	ENST00000396087.3	11	+	20136343	T	G	20136342	11|20136331|donor|actual;11|20136429|donor|actual
81b13f9a84e4ef74a59b58a22ad58cae	savnet	1537	ENSG00000167566	ENST00000335999	ENST00000335999.6	12	-	50196879	C	A	50196879	12|50196871|donor|actual
791804c693ae8e5ab32dcefb033480f1	savnet	1538	ENSG00000065518	ENST00000184266	ENST00000184266.2	3	+	120320105	G	A	120320105	3|120315458|donor|actual
5cf47e9757f2797b1330821b24d5c259	savnet	1539	ENSG00000196712	ENST00000358273	ENST00000358273.4	17	+	29657488	A	T	29657517	17|29657485|donor|actual
fe1b89b9aed1addfc512c4ba4401cd82	savnet	1540	ENSG00000100906	ENST00000216797	ENST00000216797.5	14	-	35871600	C	T	35871599	14|35871561|donor|actual
01e2dc0348e96832217023b0651cd112	savnet	1541	ENSG00000147140	ENST00000276079	ENST00000276079.8	X	+	70514383	G	T	70514379	X|70514248|donor|actual
076645d0568e4694e1d759a83bb3c846	savnet	1542	ENSG00000198929	ENST00000361897	ENST00000361897.5	1	+	162313767	G	C	162313767	1|162313791|donor|actual
f63aaa9ec79d408114c5f8c4fe2e1d66	savnet	1543	ENSG00000148400	ENST00000277541	ENST00000277541.6	9	-	139409742	C	A	139409741	9|139409691|donor|actual
d906f9bca3349ab751560938cb78c94c	savnet	1544	ENSG00000156642	ENST00000345330	ENST00000345330.4	15	-	73862486	C	G	73862490	15|73862658|donor|actual
6ca9b31a066efb46e2101f21ede7a4c9	savnet	1545	ENSG00000145247	ENST00000508632	ENST00000508632.1	4	-	48906501	C	A	48906500	4|48906504|donor|actual
da155b15b90aaa1f85a73535551db6bf	savnet	1546	ENSG00000072682	ENST00000401867	ENST00000401867.1	5	-	131545977	C	A	131545976	5|131545955|donor|actual
7d23b84613cd185fbe83a38defd7c62d	savnet	1547	ENSG00000173193	ENST00000474629	ENST00000474629.2	3	+	122432421	G	T	122432421	3|122432304|donor|actual
107708d5cd372546e2b84ba04fb696cc	savnet	1548	ENSG00000065989	ENST00000352831	ENST00000352831.6	19	+	10572350	C	T	10572357	19|10572345|donor|actual
a7ca64a75467d2364432762b21877ca3	savnet	1549	ENSG00000113448	ENST00000340635	ENST00000340635.6	5	-	58273015	T	G	58273017	5|58272935|donor|actual
b7578a5d602ba7f79d3305c58305a14b	savnet	1550	ENSG00000049246	ENST00000361923	ENST00000361923.2	1	+	7879479	A	T	7879481	1|7879508|donor|actual
8be2059b315d899ae3190c850a32e927	savnet	1551	ENSG00000067177	ENST00000373542	ENST00000373542.4	X	-	71915556	AC	A	71915557	X|71915508|donor|actual
2aa39927e34b177b89f61b5369daaae6	savnet	1552	ENSG00000110697	ENST00000356404	ENST00000356404.3	11	-	67266055	C	T	67266066	11|67266053|donor|actual
0aabf33b61274ad0f3e245e447c52969	savnet	1553	ENSG00000160447	ENST00000291906	ENST00000291906.4	9	+	131469303	G	T	131469303	9|131469291|donor|actual
d8cc3f4aa67e4c3e9ac3c8523adf3f85	savnet	1554	ENSG00000075651	ENST00000351298	ENST00000351298.4	3	-	171394539	G	A	171394504	3|171394540|donor|actual
4631684a7925ba27abb34390eaca7d94	savnet	1555	ENSG00000178209	ENST00000322810	ENST00000322810.4	8	-	145006974	G	A	145006960	8|145006975|donor|actual
[truncated: 3,489 more rows]
